# Supplementary material for: Structural basis for PRC2 decoding of active histone methylation marks H3K36me2/3
Source: eLife. 2020 Nov 19;9:e61964. doi: 10.7554/eLife.61964 (PMC7725500; doi:10.7554/eLife.61964)
Supplement: Source code 1. — A pseudoatomic pdb model of the overall PHF1-PRC2:di-Nuc structure. Available crystal structures were fitted into the final map: for PRC2, the crystal structure of the catalytic lobe of human PRC2 (PDB: 5HYN, Justin et al., 2016) was fitted. A model of a dinucleosome with linker DNA (Supplementary dataset one in Poepsel et al., 2018), including crystal structures of nucleosomes, (PDB 3LZ1, Vasudevan et al., 2010 , also PDB 1AOI, Luger et al., 1997, and PDB 6T9L, Wang et al., 2020) was used. We caution the reader that this model did not undergo real-space-refinement. PRC2: Chain A: EZH2 Chain B: EED Chain C: SUZ12 Chain D – Chain K = substrate nucleosome histones Chain D: Histone H3 #1 Chain E: Histone H4 #1 Chain F = Histone H2A #1 Chain G = Histone H2B #1 Chain H: Histone H3 #2 Chain I: Histone H4 #2 Chain J = Histone H2A #2 Chain K = Histone H2B #2 Chain L – Chain S = allosteric nucleosome histones Chain L: Histone H3 #1 Chain M: Histone H4 #1 Chain N = Histone H2A #1 Chain O = Histone H2B #1 Chain P: Histone H3 #2 Chain Q: Histone H4 #2 Chain R = Histone H2A #2 Chain S = Histone H2B #2 Chain T and chain U = nucleosomal DNA Widom601+linker DNA [file elife-61964-code1.pdb.zip]

Archive with 1 entries (1 files):
- Source code file 1.pdb
