# Supplementary material for: Structural basis for PRC2 decoding of active histone methylation marks H3K36me2/3
Source: eLife. 2020 Nov 19;9:e61964. doi: 10.7554/eLife.61964 (PMC7725500; doi:10.7554/eLife.61964)
Supplement: Source code 1. — A pseudoatomic pdb model of the overall PHF1-PRC2:di-Nuc structure. Available crystal structures were fitted into the final map: for PRC2, the crystal structure of the catalytic lobe of human PRC2 (PDB: 5HYN, Justin et al., 2016) was fitted. A model of a dinucleosome with linker DNA (Supplementary dataset one in Poepsel et al., 2018), including crystal structures of nucleosomes, (PDB 3LZ1, Vasudevan et al., 2010 , also PDB 1AOI, Luger et al., 1997, and PDB 6T9L, Wang et al., 2020) was used. We caution the reader that this model did not undergo real-space-refinement. PRC2: Chain A: EZH2 Chain B: EED Chain C: SUZ12 Chain D – Chain K = substrate nucleosome histones Chain D: Histone H3 #1 Chain E: Histone H4 #1 Chain F = Histone H2A #1 Chain G = Histone H2B #1 Chain H: Histone H3 #2 Chain I: Histone H4 #2 Chain J = Histone H2A #2 Chain K = Histone H2B #2 Chain L – Chain S = allosteric nucleosome histones Chain L: Histone H3 #1 Chain M: Histone H4 #1 Chain N = Histone H2A #1 Chain O = Histone H2B #1 Chain P: Histone H3 #2 Chain Q: Histone H4 #2 Chain R = Histone H2A #2 Chain S = Histone H2B #2 Chain T and chain U = nucleosomal DNA Widom601+linker DNA [file elife-61964-code1.pdb.zip › Source code file 1.pdb]

ATOM      1  N   LYS A  10     287.115 243.474 300.797  1.00155.98           N  
ATOM      2  CA  LYS A  10     286.490 243.157 299.517  1.00153.72           C  
ATOM      3  C   LYS A  10     286.680 241.686 299.154  1.00161.10           C  
ATOM      4  O   LYS A  10     287.794 241.169 299.201  1.00163.49           O  
ATOM      5  CB  LYS A  10     287.060 244.042 298.403  1.00145.42           C  
ATOM      6  CG  LYS A  10     286.904 243.431 297.026  1.00137.01           C  
ATOM      7  CD  LYS A  10     287.380 244.340 295.922  1.00137.02           C  
ATOM      8  CE  LYS A  10     287.151 243.669 294.584  1.00132.16           C  
ATOM      9  NZ  LYS A  10     287.792 244.392 293.456  1.00126.26           N1+
ATOM     10  N   GLY A  11     285.594 241.013 298.790  1.00167.98           N  
ATOM     11  CA  GLY A  11     285.685 239.656 298.312  1.00166.33           C  
ATOM     12  C   GLY A  11     284.851 239.416 297.071  1.00171.20           C  
ATOM     13  O   GLY A  11     283.684 239.812 296.991  1.00180.76           O  
ATOM     14  N   PRO A  12     285.431 238.704 296.097  1.00166.10           N  
ATOM     15  CA  PRO A  12     284.747 238.500 294.802  1.00163.95           C  
ATOM     16  C   PRO A  12     283.389 237.843 294.946  1.00166.43           C  
ATOM     17  O   PRO A  12     282.422 238.257 294.293  1.00165.20           O  
ATOM     18  CB  PRO A  12     285.738 237.617 294.031  1.00160.03           C  
ATOM     19  CG  PRO A  12     286.521 236.910 295.119  1.00161.12           C  
ATOM     20  CD  PRO A  12     286.665 237.911 296.214  1.00164.08           C  
ATOM     21  N   VAL A  13     283.293 236.808 295.780  1.00165.32           N  
ATOM     22  CA  VAL A  13     281.997 236.214 296.088  1.00155.64           C  
ATOM     23  C   VAL A  13     281.268 236.998 297.168  1.00153.15           C  
ATOM     24  O   VAL A  13     280.040 236.903 297.280  1.00147.25           O  
ATOM     25  CB  VAL A  13     282.176 234.755 296.524  1.00147.23           C  
ATOM     26  CG1 VAL A  13     283.026 233.995 295.534  1.00143.20           C  
ATOM     27  CG2 VAL A  13     282.865 234.714 297.883  1.00142.72           C  
ATOM     28  N   CYS A  14     281.970 237.831 297.930  1.00162.96           N  
ATOM     29  CA  CYS A  14     281.288 238.575 298.987  1.00163.83           C  
ATOM     30  C   CYS A  14     280.403 239.673 298.400  1.00165.44           C  
ATOM     31  O   CYS A  14     279.357 239.997 298.969  1.00171.37           O  
ATOM     32  CB  CYS A  14     282.295 239.165 299.988  1.00164.55           C  
ATOM     33  SG  CYS A  14     283.674 238.088 300.578  1.00163.03           S  
ATOM     34  N   TRP A  15     280.778 240.230 297.239  1.00173.35           N  
ATOM     35  CA  TRP A  15     279.910 241.208 296.583  1.00171.89           C  
ATOM     36  C   TRP A  15     278.618 240.548 296.104  1.00174.75           C  
ATOM     37  O   TRP A  15     277.514 241.019 296.410  1.00171.21           O  
ATOM     38  CB  TRP A  15     280.635 241.876 295.403  1.00165.62           C  
ATOM     39  CG  TRP A  15     281.756 242.768 295.824  1.00167.14           C  
ATOM     40  CD1 TRP A  15     283.057 242.396 295.954  1.00172.03           C  
ATOM     41  CD2 TRP A  15     281.687 244.135 296.274  1.00170.54           C  
ATOM     42  NE1 TRP A  15     283.813 243.442 296.407  1.00176.69           N  
ATOM     43  CE2 TRP A  15     282.999 244.522 296.617  1.00180.13           C  
ATOM     44  CE3 TRP A  15     280.655 245.072 296.400  1.00166.43           C  
ATOM     45  CZ2 TRP A  15     283.309 245.801 297.078  1.00184.97           C  
ATOM     46  CZ3 TRP A  15     280.967 246.346 296.862  1.00168.68           C  
ATOM     47  CH2 TRP A  15     282.283 246.695 297.194  1.00177.43           C  
ATOM     48  N   ARG A  16     278.747 239.432 295.376  1.00173.84           N  
ATOM     49  CA  ARG A  16     277.584 238.706 294.852  1.00162.50           C  
ATOM     50  C   ARG A  16     276.621 238.293 295.962  1.00157.56           C  
ATOM     51  O   ARG A  16     275.410 238.529 295.868  1.00153.05           O  
ATOM     52  CB  ARG A  16     278.041 237.465 294.078  1.00156.11           C  
ATOM     53  CG  ARG A  16     278.919 237.719 292.866  1.00153.03           C  
ATOM     54  CD  ARG A  16     279.326 236.394 292.234  1.00148.08           C  
ATOM     55  NE  ARG A  16     280.374 236.552 291.230  1.00148.14           N  
ATOM     56  CZ  ARG A  16     280.836 235.560 290.477  1.00149.75           C  
ATOM     57  NH1 ARG A  16     280.327 234.343 290.604  1.00151.52           N1+
ATOM     58  NH2 ARG A  16     281.787 235.786 289.580  1.00146.79           N  
ATOM     59  N   LYS A  17     277.143 237.634 297.004  1.00157.95           N  
ATOM     60  CA  LYS A  17     276.339 237.267 298.173  1.00161.78           C  
ATOM     61  C   LYS A  17     275.562 238.454 298.727  1.00159.39           C  
ATOM     62  O   LYS A  17     274.358 238.351 298.988  1.00150.05           O  
ATOM     63  CB  LYS A  17     277.240 236.668 299.254  1.00167.52           C  
ATOM     64  CG  LYS A  17     277.637 235.217 299.054  1.00165.77           C  
ATOM     65  CD  LYS A  17     276.504 234.262 299.392  1.00158.69           C  
ATOM     66  CE  LYS A  17     276.998 232.846 299.245  1.00157.75           C  
ATOM     67  NZ  LYS A  17     278.281 232.645 299.951  1.00159.49           N1+
ATOM     68  N   ARG A  18     276.241 239.589 298.934  1.00166.32           N  
ATOM     69  CA  ARG A  18     275.553 240.785 299.409  1.00164.01           C  
ATOM     70  C   ARG A  18     274.591 241.313 298.354  1.00160.71           C  
ATOM     71  O   ARG A  18     273.507 241.806 298.683  1.00160.48           O  
ATOM     72  CB  ARG A  18     276.575 241.854 299.802  1.00160.14           C  
ATOM     73  CG  ARG A  18     277.504 241.449 300.945  1.00158.80           C  
ATOM     74  CD  ARG A  18     278.797 242.252 300.908  1.00158.61           C  
ATOM     75  NE  ARG A  18     279.613 242.055 302.103  1.00156.96           N  
ATOM     76  CZ  ARG A  18     280.555 242.904 302.506  1.00155.90           C  
ATOM     77  NH1 ARG A  18     280.789 244.014 301.818  1.00153.05           N1+
ATOM     78  NH2 ARG A  18     281.251 242.657 303.607  1.00158.07           N  
ATOM     79  N   VAL A  19     274.959 241.191 297.076  1.00156.38           N  
ATOM     80  CA  VAL A  19     274.069 241.608 295.995  1.00151.34           C  
ATOM     81  C   VAL A  19     272.800 240.764 295.974  1.00147.17           C  
ATOM     82  O   VAL A  19     271.689 241.294 295.866  1.00145.54           O  
ATOM     83  CB  VAL A  19     274.790 241.531 294.644  1.00148.07           C  
ATOM     84  CG1 VAL A  19     273.782 241.681 293.571  1.00143.57           C  
ATOM     85  CG2 VAL A  19     275.798 242.634 294.518  1.00153.44           C  
ATOM     86  N   LYS A  20     272.946 239.440 296.072  1.00139.13           N  
ATOM     87  CA  LYS A  20     271.787 238.549 296.056  1.00132.73           C  
ATOM     88  C   LYS A  20     270.841 238.854 297.205  1.00130.68           C  
ATOM     89  O   LYS A  20     269.625 238.955 297.015  1.00131.19           O  
ATOM     90  CB  LYS A  20     272.259 237.101 296.138  1.00130.53           C  
ATOM     91  CG  LYS A  20     271.171 236.057 296.220  1.00121.35           C  
ATOM     92  CD  LYS A  20     271.251 235.430 297.604  1.00110.33           C  
ATOM     93  CE  LYS A  20     270.261 234.305 297.816  1.00104.34           C  
ATOM     94  NZ  LYS A  20     270.276 233.819 299.227  1.00 99.66           N1+
ATOM     95  N   SER A  21     271.390 239.011 298.405  1.00129.97           N  
ATOM     96  CA  SER A  21     270.558 239.303 299.561  1.00133.25           C  
ATOM     97  C   SER A  21     269.884 240.661 299.420  1.00130.64           C  
ATOM     98  O   SER A  21     268.706 240.816 299.762  1.00130.25           O  
ATOM     99  CB  SER A  21     271.396 239.228 300.831  1.00135.30           C  
ATOM    100  OG  SER A  21     271.896 237.917 301.020  1.00134.72           O  
ATOM    101  N   GLU A  22     270.622 241.658 298.921  1.00134.66           N  
ATOM    102  CA  GLU A  22     270.045 242.981 298.696  1.00141.42           C  
ATOM    103  C   GLU A  22     268.918 242.911 297.676  1.00137.48           C  
ATOM    104  O   GLU A  22     267.885 243.575 297.825  1.00138.39           O  
ATOM    105  CB  GLU A  22     271.136 243.954 298.241  1.00151.84           C  
ATOM    106  CG  GLU A  22     271.275 245.229 299.089  1.00159.13           C  
ATOM    107  CD  GLU A  22     271.929 244.986 300.450  1.00164.38           C  
ATOM    108  OE1 GLU A  22     271.347 244.242 301.265  1.00168.15           O  
ATOM    109  OE2 GLU A  22     273.026 245.538 300.710  1.00163.66           O1-
ATOM    110  N   TYR A  23     269.111 242.111 296.628  1.00133.99           N  
ATOM    111  CA  TYR A  23     268.085 241.919 295.609  1.00131.42           C  
ATOM    112  C   TYR A  23     266.830 241.274 296.198  1.00136.01           C  
ATOM    113  O   TYR A  23     265.709 241.691 295.891  1.00137.89           O  
ATOM    114  CB  TYR A  23     268.673 241.078 294.473  1.00129.71           C  
ATOM    115  CG  TYR A  23     267.674 240.436 293.541  1.00123.77           C  
ATOM    116  CD1 TYR A  23     266.958 241.182 292.617  1.00123.63           C  
ATOM    117  CD2 TYR A  23     267.460 239.066 293.585  1.00113.43           C  
ATOM    118  CE1 TYR A  23     266.039 240.571 291.769  1.00126.57           C  
ATOM    119  CE2 TYR A  23     266.558 238.453 292.753  1.00108.81           C  
ATOM    120  CZ  TYR A  23     265.851 239.196 291.847  1.00123.86           C  
ATOM    121  OH  TYR A  23     264.954 238.526 291.039  1.00128.17           O  
ATOM    122  N   MET A  24     266.999 240.266 297.059  1.00128.70           N  
ATOM    123  CA  MET A  24     265.845 239.646 297.709  1.00125.10           C  
ATOM    124  C   MET A  24     265.109 240.638 298.601  1.00128.31           C  
ATOM    125  O   MET A  24     263.872 240.653 298.638  1.00125.05           O  
ATOM    126  CB  MET A  24     266.286 238.435 298.532  1.00123.55           C  
ATOM    127  CG  MET A  24     267.066 237.360 297.791  1.00129.48           C  
ATOM    128  SD  MET A  24     266.004 236.180 296.931  1.00130.26           S  
ATOM    129  CE  MET A  24     266.569 234.634 297.643  1.00124.23           C  
ATOM    130  N   ARG A  25     265.857 241.469 299.334  1.00132.95           N  
ATOM    131  CA  ARG A  25     265.238 242.437 300.232  1.00138.01           C  
ATOM    132  C   ARG A  25     264.456 243.481 299.451  1.00131.91           C  
ATOM    133  O   ARG A  25     263.347 243.855 299.846  1.00136.39           O  
ATOM    134  CB  ARG A  25     266.310 243.096 301.107  1.00144.56           C  
ATOM    135  CG  ARG A  25     265.798 244.148 302.082  1.00147.87           C  
ATOM    136  CD  ARG A  25     266.974 244.820 302.805  1.00156.78           C  
ATOM    137  NE  ARG A  25     267.763 245.692 301.928  1.00162.24           N  
ATOM    138  CZ  ARG A  25     268.978 246.160 302.215  1.00156.71           C  
ATOM    139  NH1 ARG A  25     269.570 245.843 303.361  1.00155.06           N1+
ATOM    140  NH2 ARG A  25     269.606 246.948 301.352  1.00154.75           N  
ATOM    141  N   LEU A  26     265.030 243.988 298.353  1.00132.91           N  
ATOM    142  CA  LEU A  26     264.324 244.980 297.541  1.00128.45           C  
ATOM    143  C   LEU A  26     263.056 244.407 296.926  1.00128.42           C  
ATOM    144  O   LEU A  26     262.006 245.057 296.943  1.00133.32           O  
ATOM    145  CB  LEU A  26     265.206 245.494 296.415  1.00128.03           C  
ATOM    146  CG  LEU A  26     266.464 246.242 296.826  1.00135.38           C  
ATOM    147  CD1 LEU A  26     267.424 246.394 295.638  1.00136.52           C  
ATOM    148  CD2 LEU A  26     266.188 247.549 297.559  1.00140.78           C  
ATOM    149  N   ARG A  27     263.200 243.253 296.267  1.00123.52           N  
ATOM    150  CA  ARG A  27     262.090 242.605 295.514  1.00123.63           C  
ATOM    151  C   ARG A  27     260.932 242.177 296.424  1.00135.59           C  
ATOM    152  O   ARG A  27     259.770 242.407 296.032  1.00149.80           O  
ATOM    153  CB  ARG A  27     262.619 241.407 294.719  1.00120.03           C  
ATOM    154  CG  ARG A  27     263.158 241.764 293.341  1.00109.45           C  
ATOM    155  CD  ARG A  27     263.260 240.556 292.429  1.00104.11           C  
ATOM    156  NE  ARG A  27     262.024 239.787 292.386  1.00103.95           N  
ATOM    157  CZ  ARG A  27     261.962 238.471 292.216  1.00105.80           C  
ATOM    158  NH1 ARG A  27     263.073 237.769 292.071  1.00 98.23           N1+
ATOM    159  NH2 ARG A  27     260.790 237.862 292.192  1.00109.97           N  
ATOM    160  N   GLN A  28     261.227 241.586 297.585  1.00129.63           N  
ATOM    161  CA  GLN A  28     260.133 241.096 298.468  1.00126.85           C  
ATOM    162  C   GLN A  28     259.265 242.264 298.951  1.00137.02           C  
ATOM    163  O   GLN A  28     258.025 242.162 298.836  1.00143.38           O  
ATOM    164  CB  GLN A  28     260.714 240.321 299.652  1.00126.28           C  
ATOM    165  CG  GLN A  28     260.405 238.831 299.615  1.00132.64           C  
ATOM    166  CD  GLN A  28     260.754 238.142 300.911  1.00132.84           C  
ATOM    167  OE1 GLN A  28     261.183 238.771 301.876  1.00130.36           O  
ATOM    168  NE2 GLN A  28     260.572 236.831 300.941  1.00125.51           N  
ATOM    169  N   LEU A  29     259.893 243.357 299.395  1.00140.09           N  
ATOM    170  CA  LEU A  29     259.121 244.516 299.920  1.00134.90           C  
ATOM    171  C   LEU A  29     258.254 245.105 298.803  1.00138.96           C  
ATOM    172  O   LEU A  29     257.059 245.363 299.056  1.00150.24           O  
ATOM    173  CB  LEU A  29     260.099 245.560 300.468  1.00135.45           C  
ATOM    174  CG  LEU A  29     261.510 245.509 299.883  1.00139.37           C  
ATOM    175  CD1 LEU A  29     261.912 246.865 299.323  1.00138.97           C  
ATOM    176  CD2 LEU A  29     262.514 245.045 300.927  1.00144.35           C  
ATOM    177  N   LYS A  30     258.824 245.253 297.604  1.00126.61           N  
ATOM    178  CA  LYS A  30     258.070 245.833 296.462  1.00126.80           C  
ATOM    179  C   LYS A  30     256.888 244.920 296.123  1.00137.95           C  
ATOM    180  O   LYS A  30     255.775 245.447 295.919  1.00147.45           O  
ATOM    181  CB  LYS A  30     258.991 246.010 295.251  1.00129.57           C  
ATOM    182  CG  LYS A  30     258.657 247.190 294.347  1.00132.92           C  
ATOM    183  CD  LYS A  30     259.114 248.521 294.905  1.00130.74           C  
ATOM    184  CE  LYS A  30     258.964 249.660 293.919  1.00127.76           C  
ATOM    185  NZ  LYS A  30     259.153 249.204 292.522  1.00120.66           N1+
ATOM    186  N   ARG A  31     257.113 243.602 296.114  1.00136.73           N  
ATOM    187  CA  ARG A  31     256.020 242.654 295.771  1.00140.74           C  
ATOM    188  C   ARG A  31     254.911 242.778 296.820  1.00145.08           C  
ATOM    189  O   ARG A  31     253.723 242.843 296.429  1.00150.25           O  
ATOM    190  CB  ARG A  31     256.558 241.221 295.701  1.00140.73           C  
ATOM    191  CG  ARG A  31     257.383 240.928 294.456  1.00137.93           C  
ATOM    192  CD  ARG A  31     256.747 239.869 293.576  1.00143.71           C  
ATOM    193  NE  ARG A  31     257.587 239.505 292.443  1.00147.24           N  
ATOM    194  CZ  ARG A  31     258.088 240.371 291.569  1.00142.40           C  
ATOM    195  NH1 ARG A  31     257.834 241.662 291.695  1.00138.95           N1+
ATOM    196  NH2 ARG A  31     258.841 239.942 290.572  1.00140.21           N  
ATOM    197  N   PHE A  32     255.296 242.868 298.097  1.00144.12           N  
ATOM    198  CA  PHE A  32     254.292 242.970 299.186  1.00143.79           C  
ATOM    199  C   PHE A  32     253.489 244.261 299.008  1.00145.09           C  
ATOM    200  O   PHE A  32     252.250 244.214 299.115  1.00155.90           O  
ATOM    201  CB  PHE A  32     254.976 242.916 300.554  1.00152.06           C  
ATOM    202  CG  PHE A  32     255.543 241.567 300.921  1.00158.83           C  
ATOM    203  CD1 PHE A  32     256.101 241.346 302.170  1.00166.22           C  
ATOM    204  CD2 PHE A  32     255.519 240.517 300.017  1.00152.09           C  
ATOM    205  CE1 PHE A  32     256.621 240.106 302.506  1.00161.28           C  
ATOM    206  CE2 PHE A  32     256.039 239.278 300.354  1.00149.33           C  
ATOM    207  CZ  PHE A  32     256.589 239.074 301.597  1.00152.10           C  
ATOM    208  N   ARG A  33     254.174 245.362 298.686  1.00146.11           N  
ATOM    209  CA  ARG A  33     253.483 246.667 298.513  1.00146.47           C  
ATOM    210  C   ARG A  33     252.499 246.565 297.343  1.00151.04           C  
ATOM    211  O   ARG A  33     251.353 247.036 297.493  1.00152.13           O  
ATOM    212  CB  ARG A  33     254.504 247.785 298.279  1.00148.39           C  
ATOM    213  CG  ARG A  33     254.662 248.740 299.454  1.00152.43           C  
ATOM    214  CD  ARG A  33     253.525 249.739 299.545  1.00158.97           C  
ATOM    215  NE  ARG A  33     252.881 249.729 300.851  1.00160.66           N  
ATOM    216  CZ  ARG A  33     252.078 250.686 301.302  1.00156.13           C  
ATOM    217  NH1 ARG A  33     251.816 251.740 300.547  1.00153.06           N1+
ATOM    218  NH2 ARG A  33     251.540 250.587 302.504  1.00152.87           N  
ATOM    219  N   ARG A  34     252.920 245.931 296.244  1.00152.98           N  
ATOM    220  CA  ARG A  34     252.043 245.802 295.051  1.00149.63           C  
ATOM    221  C   ARG A  34     250.805 244.978 295.419  1.00150.92           C  
ATOM    222  O   ARG A  34     249.695 245.359 294.997  1.00150.29           O  
ATOM    223  CB  ARG A  34     252.811 245.163 293.889  1.00149.03           C  
ATOM    224  CG  ARG A  34     253.513 246.165 292.984  1.00143.08           C  
ATOM    225  CD  ARG A  34     252.899 247.550 293.069  1.00140.45           C  
ATOM    226  NE  ARG A  34     253.884 248.579 293.373  1.00137.98           N  
ATOM    227  CZ  ARG A  34     253.603 249.744 293.945  1.00139.08           C  
ATOM    228  NH1 ARG A  34     252.357 250.034 294.279  1.00141.25           N1+
ATOM    229  NH2 ARG A  34     254.567 250.616 294.180  1.00128.63           N  
ATOM    230  N   ALA A  35     250.997 243.893 296.176  1.00147.22           N  
ATOM    231  CA  ALA A  35     249.867 243.026 296.587  1.00143.12           C  
ATOM    232  C   ALA A  35     248.913 243.796 297.509  1.00128.00           C  
ATOM    233  O   ALA A  35     247.685 243.622 297.379  1.00115.20           O  
ATOM    234  CB  ALA A  35     250.393 241.779 297.253  1.00145.12           C  
ATOM    235  N   ASP A  36     249.479 244.610 298.404  1.00123.81           N  
ATOM    236  CA  ASP A  36     248.722 245.372 299.434  1.00121.67           C  
ATOM    237  C   ASP A  36     247.762 246.404 298.826  1.00118.61           C  
ATOM    238  O   ASP A  36     246.645 246.535 299.364  1.00105.98           O  
ATOM    239  CB  ASP A  36     249.668 246.024 300.447  1.00127.20           C  
ATOM    240  CG  ASP A  36     249.315 245.709 301.890  1.00133.13           C  
ATOM    241  OD1 ASP A  36     248.208 245.184 302.121  1.00133.19           O  
ATOM    242  OD2 ASP A  36     250.150 245.993 302.772  1.00137.40           O1-
ATOM    243  N   GLU A  37     248.162 247.110 297.763  1.00130.18           N  
ATOM    244  CA  GLU A  37     247.296 248.163 297.255  1.00132.52           C  
ATOM    245  C   GLU A  37     246.775 247.856 295.862  1.00128.30           C  
ATOM    246  O   GLU A  37     245.595 248.082 295.580  1.00113.74           O  
ATOM    247  CB  GLU A  37     248.021 249.497 297.225  1.00139.27           C  
ATOM    248  CG  GLU A  37     247.055 250.657 297.317  1.00145.46           C  
ATOM    249  CD  GLU A  37     247.766 251.969 297.410  1.00148.85           C  
ATOM    250  OE1 GLU A  37     249.011 251.950 297.543  1.00144.19           O  
ATOM    251  OE2 GLU A  37     247.119 253.023 297.242  1.00155.40           O1-
ATOM    252  N   VAL A  38     247.657 247.394 294.968  1.00132.84           N  
ATOM    253  CA  VAL A  38     247.261 247.152 293.585  1.00127.06           C  
ATOM    254  C   VAL A  38     246.209 246.054 293.551  1.00111.01           C  
ATOM    255  O   VAL A  38     245.259 246.108 292.763  1.00116.21           O  
ATOM    256  CB  VAL A  38     248.473 246.851 292.680  1.00127.67           C  
ATOM    257  CG1 VAL A  38     249.572 247.944 292.806  1.00125.65           C  
ATOM    258  CG2 VAL A  38     249.027 245.446 292.896  1.00122.19           C  
ATOM    259  N   LYS A  39     246.346 245.047 294.416  1.00 96.59           N  
ATOM    260  CA  LYS A  39     245.331 244.004 294.472  1.00110.02           C  
ATOM    261  C   LYS A  39     243.995 244.588 294.887  1.00107.37           C  
ATOM    262  O   LYS A  39     242.940 244.222 294.350  1.00 98.58           O  
ATOM    263  CB  LYS A  39     245.741 242.920 295.455  1.00116.98           C  
ATOM    264  CG  LYS A  39     244.780 241.736 295.470  1.00118.61           C  
ATOM    265  CD  LYS A  39     245.264 240.623 296.383  1.00116.39           C  
ATOM    266  CE  LYS A  39     244.276 239.463 296.434  1.00109.87           C  
ATOM    267  NZ  LYS A  39     244.745 238.387 297.353  1.00103.98           N1+
ATOM    268  N   SER A  40     244.035 245.533 295.817  1.00111.48           N  
ATOM    269  CA  SER A  40     242.835 246.270 296.180  1.00105.34           C  
ATOM    270  C   SER A  40     242.336 247.121 295.026  1.00100.85           C  
ATOM    271  O   SER A  40     241.128 247.210 294.783  1.00 95.12           O  
ATOM    272  CB  SER A  40     243.137 247.163 297.375  1.00105.73           C  
ATOM    273  OG  SER A  40     241.995 247.908 297.743  1.00117.71           O  
ATOM    274  N   MET A  41     243.250 247.710 294.263  1.00108.44           N  
ATOM    275  CA  MET A  41     242.816 248.546 293.150  1.00100.64           C  
ATOM    276  C   MET A  41     242.287 247.713 291.998  1.00 91.56           C  
ATOM    277  O   MET A  41     241.353 248.129 291.305  1.00 85.72           O  
ATOM    278  CB  MET A  41     243.950 249.436 292.672  1.00 97.72           C  
ATOM    279  CG  MET A  41     244.523 250.300 293.729  1.00111.38           C  
ATOM    280  SD  MET A  41     243.365 251.658 293.922  0.52131.00           S  
ATOM    281  CE  MET A  41     243.454 252.426 292.303  1.00123.81           C  
ATOM    282  N   PHE A  42     242.883 246.550 291.760  1.00 92.70           N  
ATOM    283  CA  PHE A  42     242.406 245.707 290.670  1.00 94.17           C  
ATOM    284  C   PHE A  42     240.940 245.324 290.867  1.00101.84           C  
ATOM    285  O   PHE A  42     240.138 245.389 289.926  1.00 99.07           O  
ATOM    286  CB  PHE A  42     243.284 244.465 290.533  1.00 88.66           C  
ATOM    287  CG  PHE A  42     244.552 244.699 289.750  1.00 90.98           C  
ATOM    288  CD1 PHE A  42     244.509 245.014 288.401  1.00 93.66           C  
ATOM    289  CD2 PHE A  42     245.788 244.531 290.355  1.00 89.35           C  
ATOM    290  CE1 PHE A  42     245.673 245.210 287.681  1.00 81.79           C  
ATOM    291  CE2 PHE A  42     246.947 244.721 289.646  1.00 87.00           C  
ATOM    292  CZ  PHE A  42     246.891 245.060 288.306  1.00 81.62           C  
ATOM    293  N   SER A  43     240.567 244.934 292.092  1.00103.59           N  
ATOM    294  CA  SER A  43     239.177 244.575 292.368  1.00 91.81           C  
ATOM    295  C   SER A  43     238.251 245.760 292.138  1.00 89.51           C  
ATOM    296  O   SER A  43     237.200 245.630 291.495  1.00 81.47           O  
ATOM    297  CB  SER A  43     239.054 244.071 293.804  1.00 95.66           C  
ATOM    298  OG  SER A  43     237.712 243.738 294.100  1.00112.57           O  
ATOM    299  N   SER A  44     238.646 246.926 292.648  1.00 95.05           N  
ATOM    300  CA  SER A  44     237.900 248.160 292.430  1.00 86.97           C  
ATOM    301  C   SER A  44     237.732 248.454 290.948  1.00 88.72           C  
ATOM    302  O   SER A  44     236.629 248.769 290.487  1.00 78.01           O  
ATOM    303  CB  SER A  44     238.646 249.311 293.097  1.00 80.70           C  
ATOM    304  OG  SER A  44     238.071 250.560 292.750  1.00106.94           O  
ATOM    305  N   ASN A  45     238.819 248.311 290.177  1.00 95.14           N  
ATOM    306  CA  ASN A  45     238.761 248.570 288.741  1.00 89.97           C  
ATOM    307  C   ASN A  45     237.859 247.551 288.051  1.00 89.21           C  
ATOM    308  O   ASN A  45     237.106 247.895 287.132  1.00 74.30           O  
ATOM    309  CB  ASN A  45     240.180 248.568 288.158  1.00 88.34           C  
ATOM    310  CG  ASN A  45     240.250 249.137 286.731  1.00 94.28           C  
ATOM    311  OD1 ASN A  45     239.646 250.169 286.427  1.00 99.94           O  
ATOM    312  ND2 ASN A  45     241.002 248.464 285.858  1.00 91.39           N  
ATOM    313  N   ARG A  46     237.927 246.291 288.487  1.00 91.93           N  
ATOM    314  CA  ARG A  46     237.059 245.244 287.957  1.00 93.01           C  
ATOM    315  C   ARG A  46     235.595 245.576 288.217  1.00 93.21           C  
ATOM    316  O   ARG A  46     234.718 245.296 287.385  1.00 88.37           O  
ATOM    317  CB  ARG A  46     237.465 243.918 288.592  1.00108.78           C  
ATOM    318  CG  ARG A  46     236.733 242.694 288.131  1.00122.59           C  
ATOM    319  CD  ARG A  46     236.830 242.533 286.644  1.00125.99           C  
ATOM    320  NE  ARG A  46     235.915 241.491 286.223  1.00138.02           N  
ATOM    321  CZ  ARG A  46     235.581 241.256 284.965  1.00139.50           C  
ATOM    322  NH1 ARG A  46     236.093 242.006 283.991  1.00126.44           N1+
ATOM    323  NH2 ARG A  46     234.736 240.266 284.690  1.00149.38           N  
ATOM    324  N   GLN A  47     235.314 246.198 289.367  1.00 90.15           N  
ATOM    325  CA  GLN A  47     233.950 246.642 289.645  1.00 85.15           C  
ATOM    326  C   GLN A  47     233.506 247.701 288.636  1.00 89.27           C  
ATOM    327  O   GLN A  47     232.415 247.602 288.061  1.00 77.21           O  
ATOM    328  CB  GLN A  47     233.850 247.181 291.076  1.00 83.88           C  
ATOM    329  CG  GLN A  47     233.089 246.259 292.036  1.00100.64           C  
ATOM    330  CD  GLN A  47     231.634 246.062 291.612  1.00112.36           C  
ATOM    331  OE1 GLN A  47     230.898 247.030 291.383  1.00116.84           O  
ATOM    332  NE2 GLN A  47     231.218 244.800 291.498  1.00105.83           N  
ATOM    333  N   LYS A  48     234.378 248.683 288.352  1.00 96.10           N  
ATOM    334  CA  LYS A  48     234.055 249.710 287.361  1.00 78.10           C  
ATOM    335  C   LYS A  48     233.893 249.095 285.978  1.00 80.46           C  
ATOM    336  O   LYS A  48     233.045 249.523 285.187  1.00 82.58           O  
ATOM    337  CB  LYS A  48     235.137 250.793 287.328  1.00 73.74           C  
ATOM    338  CG  LYS A  48     235.218 251.664 288.575  1.00 84.99           C  
ATOM    339  CD  LYS A  48     236.435 252.593 288.557  1.00 89.53           C  
ATOM    340  CE  LYS A  48     236.689 253.198 289.938  1.00 94.93           C  
ATOM    341  NZ  LYS A  48     238.069 253.734 290.080  1.00 90.69           N1+
ATOM    342  N   ILE A  49     234.738 248.121 285.654  1.00 82.72           N  
ATOM    343  CA  ILE A  49     234.620 247.439 284.378  1.00 77.05           C  
ATOM    344  C   ILE A  49     233.260 246.776 284.265  1.00 82.94           C  
ATOM    345  O   ILE A  49     232.564 246.903 283.251  1.00 81.82           O  
ATOM    346  CB  ILE A  49     235.753 246.410 284.230  1.00 95.62           C  
ATOM    347  CG1 ILE A  49     237.109 247.121 284.219  1.00103.67           C  
ATOM    348  CG2 ILE A  49     235.566 245.571 282.960  1.00104.06           C  
ATOM    349  CD1 ILE A  49     238.301 246.199 284.190  1.00 98.06           C  
ATOM    350  N   LEU A  50     232.865 246.057 285.319  1.00 93.37           N  
ATOM    351  CA  LEU A  50     231.609 245.316 285.307  1.00 91.84           C  
ATOM    352  C   LEU A  50     230.425 246.244 285.060  1.00 92.99           C  
ATOM    353  O   LEU A  50     229.558 245.962 284.220  1.00 77.39           O  
ATOM    354  CB  LEU A  50     231.445 244.572 286.636  1.00 92.02           C  
ATOM    355  CG  LEU A  50     230.502 243.369 286.780  1.00 85.22           C  
ATOM    356  CD1 LEU A  50     230.634 242.824 288.193  1.00 90.88           C  
ATOM    357  CD2 LEU A  50     229.040 243.661 286.435  1.00 80.34           C  
ATOM    358  N   GLU A  51     230.362 247.346 285.809  1.00 96.45           N  
ATOM    359  CA  GLU A  51     229.242 248.266 285.672  1.00 93.65           C  
ATOM    360  C   GLU A  51     229.152 248.784 284.243  1.00 85.45           C  
ATOM    361  O   GLU A  51     228.117 248.645 283.577  1.00 80.81           O  
ATOM    362  CB  GLU A  51     229.415 249.415 286.675  1.00 88.45           C  
ATOM    363  CG  GLU A  51     229.171 249.017 288.133  1.00103.06           C  
ATOM    364  CD  GLU A  51     229.180 250.200 289.087  1.00124.60           C  
ATOM    365  OE1 GLU A  51     229.887 250.127 290.118  1.00132.55           O  
ATOM    366  OE2 GLU A  51     228.521 251.222 288.789  1.00137.46           O1-
ATOM    367  N   ARG A  52     230.284 249.261 283.716  1.00 89.35           N  
ATOM    368  CA  ARG A  52     230.340 249.911 282.414  1.00 90.74           C  
ATOM    369  C   ARG A  52     230.190 248.920 281.271  1.00 83.80           C  
ATOM    370  O   ARG A  52     229.559 249.241 280.254  1.00 85.01           O  
ATOM    371  CB  ARG A  52     231.640 250.704 282.291  1.00 95.41           C  
ATOM    372  CG  ARG A  52     231.711 251.810 283.332  1.00 94.92           C  
ATOM    373  CD  ARG A  52     233.065 252.461 283.402  1.00 93.04           C  
ATOM    374  NE  ARG A  52     233.261 253.165 284.664  1.00 89.60           N  
ATOM    375  CZ  ARG A  52     234.410 253.737 285.001  1.00 97.48           C  
ATOM    376  NH1 ARG A  52     235.444 253.687 284.158  1.00 90.25           N1+
ATOM    377  NH2 ARG A  52     234.536 254.345 286.175  1.00108.99           N  
ATOM    378  N   THR A  53     230.782 247.739 281.382  1.00 77.46           N  
ATOM    379  CA  THR A  53     230.510 246.727 280.373  1.00 86.37           C  
ATOM    380  C   THR A  53     229.024 246.404 280.321  1.00100.80           C  
ATOM    381  O   THR A  53     228.458 246.242 279.230  1.00 96.38           O  
ATOM    382  CB  THR A  53     231.321 245.474 280.675  1.00 88.48           C  
ATOM    383  OG1 THR A  53     231.224 245.175 282.071  1.00 94.78           O  
ATOM    384  CG2 THR A  53     232.771 245.714 280.356  1.00 89.93           C  
ATOM    385  N   GLU A  54     228.370 246.370 281.501  1.00108.01           N  
ATOM    386  CA  GLU A  54     226.937 246.072 281.590  1.00104.39           C  
ATOM    387  C   GLU A  54     226.116 247.144 280.899  1.00 95.61           C  
ATOM    388  O   GLU A  54     225.173 246.836 280.154  1.00 95.52           O  
ATOM    389  CB  GLU A  54     226.486 245.962 283.052  1.00107.33           C  
ATOM    390  CG  GLU A  54     225.063 245.400 283.190  1.00118.11           C  
ATOM    391  CD  GLU A  54     224.969 243.902 282.856  1.00130.77           C  
ATOM    392  OE1 GLU A  54     225.749 243.118 283.436  1.00129.71           O  
ATOM    393  OE2 GLU A  54     224.170 243.515 281.966  1.00143.06           O1-
ATOM    394  N   ILE A  55     226.463 248.412 281.141  1.00 92.61           N  
ATOM    395  CA  ILE A  55     225.773 249.514 280.481  1.00 98.93           C  
ATOM    396  C   ILE A  55     225.945 249.416 278.970  1.00102.51           C  
ATOM    397  O   ILE A  55     224.998 249.649 278.210  1.00114.37           O  
ATOM    398  CB  ILE A  55     226.254 250.873 281.034  1.00 88.09           C  
ATOM    399  CG1 ILE A  55     225.826 251.032 282.498  1.00 81.83           C  
ATOM    400  CG2 ILE A  55     225.685 252.017 280.189  1.00 74.39           C  
ATOM    401  CD1 ILE A  55     226.522 252.178 283.210  1.00 82.13           C  
ATOM    402  N   LEU A  56     227.156 249.129 278.497  1.00 87.33           N  
ATOM    403  CA  LEU A  56     227.309 248.942 277.058  1.00 89.94           C  
ATOM    404  C   LEU A  56     226.524 247.734 276.573  1.00 86.76           C  
ATOM    405  O   LEU A  56     225.933 247.755 275.489  1.00 88.11           O  
ATOM    406  CB  LEU A  56     228.774 248.800 276.685  1.00 90.42           C  
ATOM    407  CG  LEU A  56     229.586 250.065 276.806  1.00 80.08           C  
ATOM    408  CD1 LEU A  56     231.022 249.727 276.498  1.00 86.37           C  
ATOM    409  CD2 LEU A  56     229.030 251.019 275.784  1.00 84.81           C  
ATOM    410  N   ASN A  57     226.511 246.673 277.364  1.00 94.22           N  
ATOM    411  CA  ASN A  57     225.832 245.461 276.940  1.00101.38           C  
ATOM    412  C   ASN A  57     224.334 245.668 276.811  1.00102.40           C  
ATOM    413  O   ASN A  57     223.717 245.205 275.845  1.00103.93           O  
ATOM    414  CB  ASN A  57     226.124 244.349 277.929  1.00105.73           C  
ATOM    415  CG  ASN A  57     225.630 243.043 277.448  1.00116.18           C  
ATOM    416  OD1 ASN A  57     226.014 242.587 276.368  1.00108.01           O  
ATOM    417  ND2 ASN A  57     224.746 242.429 278.221  1.00130.58           N  
ATOM    418  N   GLN A  58     223.733 246.363 277.772  1.00 95.51           N  
ATOM    419  CA  GLN A  58     222.309 246.654 277.689  1.00100.48           C  
ATOM    420  C   GLN A  58     221.978 247.439 276.426  1.00100.77           C  
ATOM    421  O   GLN A  58     221.035 247.103 275.699  1.00 97.43           O  
ATOM    422  CB  GLN A  58     221.877 247.414 278.934  1.00116.15           C  
ATOM    423  CG  GLN A  58     222.015 246.580 280.207  1.00132.30           C  
ATOM    424  CD  GLN A  58     220.958 245.479 280.341  1.00142.10           C  
ATOM    425  OE1 GLN A  58     219.756 245.744 280.257  1.00152.19           O  
ATOM    426  NE2 GLN A  58     221.406 244.245 280.583  1.00135.90           N  
ATOM    427  N   GLU A  59     222.764 248.483 276.145  1.00111.50           N  
ATOM    428  CA  GLU A  59     222.544 249.296 274.956  1.00110.05           C  
ATOM    429  C   GLU A  59     222.631 248.442 273.698  1.00114.03           C  
ATOM    430  O   GLU A  59     221.993 248.758 272.688  1.00114.63           O  
ATOM    431  CB  GLU A  59     223.576 250.430 274.904  1.00110.14           C  
ATOM    432  CG  GLU A  59     223.486 251.448 276.062  1.00107.65           C  
ATOM    433  CD  GLU A  59     224.398 252.675 275.883  1.00108.34           C  
ATOM    434  OE1 GLU A  59     225.172 252.726 274.896  1.00113.22           O  
ATOM    435  OE2 GLU A  59     224.346 253.587 276.739  1.00106.59           O1-
ATOM    436  N   TRP A  60     223.435 247.373 273.738  1.00114.94           N  
ATOM    437  CA  TRP A  60     223.535 246.470 272.596  1.00114.75           C  
ATOM    438  C   TRP A  60     222.256 245.668 272.423  1.00116.08           C  
ATOM    439  O   TRP A  60     221.819 245.413 271.294  1.00112.73           O  
ATOM    440  CB  TRP A  60     224.736 245.537 272.758  1.00123.65           C  
ATOM    441  CG  TRP A  60     224.736 244.357 271.811  1.00125.21           C  
ATOM    442  CD1 TRP A  60     224.825 244.395 270.445  1.00118.48           C  
ATOM    443  CD2 TRP A  60     224.710 242.964 272.171  1.00132.23           C  
ATOM    444  NE1 TRP A  60     224.813 243.117 269.933  1.00123.35           N  
ATOM    445  CE2 TRP A  60     224.749 242.220 270.968  1.00130.09           C  
ATOM    446  CE3 TRP A  60     224.643 242.273 273.390  1.00131.67           C  
ATOM    447  CZ2 TRP A  60     224.722 240.820 270.952  1.00127.00           C  
ATOM    448  CZ3 TRP A  60     224.617 240.882 273.370  1.00121.06           C  
ATOM    449  CH2 TRP A  60     224.657 240.173 272.159  1.00122.22           C  
ATOM    450  N   LYS A  61     221.635 245.273 273.533  1.00115.80           N  
ATOM    451  CA  LYS A  61     220.425 244.470 273.446  1.00110.21           C  
ATOM    452  C   LYS A  61     219.322 245.229 272.717  1.00116.77           C  
ATOM    453  O   LYS A  61     218.568 244.639 271.936  1.00126.28           O  
ATOM    454  CB  LYS A  61     219.988 244.064 274.852  1.00105.23           C  
ATOM    455  CG  LYS A  61     220.960 243.135 275.552  1.00 96.40           C  
ATOM    456  CD  LYS A  61     220.401 242.675 276.879  1.00 98.17           C  
ATOM    457  CE  LYS A  61     221.366 241.756 277.598  1.00104.10           C  
ATOM    458  NZ  LYS A  61     220.825 241.226 278.881  1.00108.45           N1+
ATOM    459  N   GLN A  62     219.230 246.543 272.931  1.00109.62           N  
ATOM    460  CA  GLN A  62     218.179 247.311 272.279  1.00103.08           C  
ATOM    461  C   GLN A  62     218.378 247.377 270.768  1.00104.61           C  
ATOM    462  O   GLN A  62     217.420 247.619 270.027  1.00101.41           O  
ATOM    463  CB  GLN A  62     218.118 248.717 272.882  1.00105.49           C  
ATOM    464  CG  GLN A  62     217.872 248.730 274.397  1.00105.44           C  
ATOM    465  CD  GLN A  62     218.080 250.107 275.044  1.00120.62           C  
ATOM    466  OE1 GLN A  62     218.531 251.060 274.397  1.00127.52           O  
ATOM    467  NE2 GLN A  62     217.750 250.210 276.334  1.00124.72           N  
ATOM    468  N   ARG A  63     219.600 247.163 270.297  1.00114.05           N  
ATOM    469  CA  ARG A  63     219.919 247.338 268.882  1.00115.20           C  
ATOM    470  C   ARG A  63     219.709 246.036 268.110  1.00104.93           C  
ATOM    471  O   ARG A  63     219.942 244.946 268.641  1.00106.38           O  
ATOM    472  CB  ARG A  63     221.383 247.810 268.693  1.00113.13           C  
ATOM    473  CG  ARG A  63     221.980 248.929 269.613  1.00105.74           C  
ATOM    474  CD  ARG A  63     223.529 248.982 269.491  1.00105.28           C  
ATOM    475  NE  ARG A  63     224.148 250.290 269.766  1.00117.38           N  
ATOM    476  CZ  ARG A  63     224.930 250.565 270.813  1.00110.86           C  
ATOM    477  NH1 ARG A  63     225.449 251.783 270.967  1.00 99.59           N1+
ATOM    478  NH2 ARG A  63     225.158 249.638 271.728  1.00106.43           N  
ATOM    479  N   ARG A  64     219.171 246.159 266.898  1.00 95.84           N  
ATOM    480  CA  ARG A  64     219.049 245.076 265.912  1.00101.62           C  
ATOM    481  C   ARG A  64     219.748 245.555 264.642  1.00121.15           C  
ATOM    482  O   ARG A  64     219.397 246.615 264.134  1.00124.49           O  
ATOM    483  CB  ARG A  64     217.593 244.751 265.620  1.00103.81           C  
ATOM    484  CG  ARG A  64     216.834 244.230 266.820  1.00119.46           C  
ATOM    485  CD  ARG A  64     215.461 243.720 266.404  1.00131.54           C  
ATOM    486  NE  ARG A  64     214.703 243.085 267.484  1.00135.47           N  
ATOM    487  CZ  ARG A  64     214.781 241.790 267.782  1.00133.92           C  
ATOM    488  NH1 ARG A  64     215.575 240.996 267.075  1.00138.67           N1+
ATOM    489  NH2 ARG A  64     214.062 241.281 268.773  1.00126.50           N  
ATOM    490  N   ILE A  65     220.735 244.796 264.153  1.00118.07           N  
ATOM    491  CA  ILE A  65     221.607 245.205 263.047  1.00116.55           C  
ATOM    492  C   ILE A  65     221.497 244.344 261.774  1.00133.48           C  
ATOM    493  O   ILE A  65     222.087 244.707 260.766  1.00135.52           O  
ATOM    494  CB  ILE A  65     223.059 245.336 263.520  1.00111.95           C  
ATOM    495  CG1 ILE A  65     223.117 246.188 264.797  1.00105.82           C  
ATOM    496  CG2 ILE A  65     224.003 246.065 262.550  1.00101.65           C  
ATOM    497  CD1 ILE A  65     222.556 247.652 264.599  1.00 93.98           C  
ATOM    498  N   GLN A  66     220.742 243.237 261.775  1.00150.28           N  
ATOM    499  CA  GLN A  66     220.667 242.376 260.574  1.00149.56           C  
ATOM    500  C   GLN A  66     222.018 242.084 259.913  1.00149.00           C  
ATOM    501  O   GLN A  66     222.113 242.015 258.677  1.00145.92           O  
ATOM    502  CB  GLN A  66     219.733 242.943 259.491  1.00143.13           C  
ATOM    503  CG  GLN A  66     220.275 244.160 258.683  1.00128.72           C  
ATOM    504  CD  GLN A  66     219.540 244.447 257.367  1.00121.16           C  
ATOM    505  OE1 GLN A  66     219.426 245.600 256.944  1.00114.86           O  
ATOM    506  NE2 GLN A  66     219.056 243.402 256.714  1.00122.61           N  
ATOM    507  N   PRO A  67     223.039 241.769 260.695  1.00148.09           N  
ATOM    508  CA  PRO A  67     224.348 241.511 260.118  1.00150.21           C  
ATOM    509  C   PRO A  67     224.393 240.116 259.493  1.00138.37           C  
ATOM    510  O   PRO A  67     223.494 239.284 259.709  1.00120.67           O  
ATOM    511  CB  PRO A  67     225.273 241.603 261.342  1.00152.65           C  
ATOM    512  CG  PRO A  67     224.372 240.953 262.395  1.00149.18           C  
ATOM    513  CD  PRO A  67     223.048 241.547 262.164  1.00141.45           C  
ATOM    514  N   VAL A  68     225.443 239.910 258.684  1.00135.80           N  
ATOM    515  CA  VAL A  68     226.069 238.653 258.235  1.00135.19           C  
ATOM    516  C   VAL A  68     225.670 238.293 256.810  1.00137.55           C  
ATOM    517  O   VAL A  68     225.795 237.145 256.386  1.00141.07           O  
ATOM    518  CB  VAL A  68     225.829 237.448 259.178  1.00137.19           C  
ATOM    519  CG1 VAL A  68     224.503 236.682 258.887  1.00143.85           C  
ATOM    520  CG2 VAL A  68     226.996 236.505 259.027  1.00134.85           C  
ATOM    521  N   HIS A  69     225.218 239.265 256.049  1.00146.80           N  
ATOM    522  CA  HIS A  69     224.724 238.888 254.741  1.00156.60           C  
ATOM    523  C   HIS A  69     225.870 238.669 253.754  1.00150.28           C  
ATOM    524  O   HIS A  69     226.945 239.258 253.892  1.00152.78           O  
ATOM    525  CB  HIS A  69     223.743 239.933 254.209  1.00165.22           C  
ATOM    526  CG  HIS A  69     223.320 239.683 252.794  1.00169.66           C  
ATOM    527  ND1 HIS A  69     224.046 240.146 251.719  1.00172.32           N  
ATOM    528  CD2 HIS A  69     222.268 239.002 252.277  1.00163.12           C  
ATOM    529  CE1 HIS A  69     223.454 239.773 250.598  1.00169.39           C  
ATOM    530  NE2 HIS A  69     222.372 239.078 250.909  1.00161.33           N  
ATOM    531  N   ILE A  70     225.625 237.791 252.771  1.00135.60           N  
ATOM    532  CA  ILE A  70     226.552 237.451 251.686  1.00139.56           C  
ATOM    533  C   ILE A  70     225.796 237.469 250.368  1.00152.77           C  
ATOM    534  O   ILE A  70     224.609 237.135 250.317  1.00159.94           O  
ATOM    535  CB  ILE A  70     227.217 236.062 251.857  1.00133.28           C  
ATOM    536  CG1 ILE A  70     228.147 236.089 253.026  1.00132.31           C  
ATOM    537  CG2 ILE A  70     228.058 235.622 250.642  1.00122.98           C  
ATOM    538  CD1 ILE A  70     227.448 235.783 254.290  1.00131.99           C  
ATOM    539  N   LEU A  71     226.492 237.810 249.288  1.00153.21           N  
ATOM    540  CA  LEU A  71     225.844 237.820 247.987  1.00159.42           C  
ATOM    541  C   LEU A  71     226.734 237.197 246.925  1.00170.44           C  
ATOM    542  O   LEU A  71     227.944 237.453 246.890  1.00161.05           O  
ATOM    543  CB  LEU A  71     225.453 239.239 247.558  1.00155.64           C  
ATOM    544  CG  LEU A  71     224.854 239.539 246.177  1.00154.33           C  
ATOM    545  CD1 LEU A  71     223.962 240.763 246.253  1.00142.07           C  
ATOM    546  CD2 LEU A  71     225.907 239.756 245.105  1.00150.10           C  
ATOM    547  N   THR A  72     226.099 236.398 246.056  1.00194.22           N  
ATOM    548  CA  THR A  72     226.642 235.846 244.816  1.00194.28           C  
ATOM    549  C   THR A  72     225.921 236.332 243.559  1.00200.94           C  
ATOM    550  O   THR A  72     226.593 236.719 242.594  1.00201.23           O  
ATOM    551  CB  THR A  72     226.604 234.305 244.849  1.00179.45           C  
ATOM    552  OG1 THR A  72     227.218 233.843 246.056  1.00173.07           O  
ATOM    553  CG2 THR A  72     227.346 233.729 243.649  1.00175.19           C  
ATOM    554  N   SER A  73     224.578 236.322 243.534  1.00195.65           N  
ATOM    555  CA  SER A  73     223.783 236.687 242.335  1.00191.82           C  
ATOM    556  C   SER A  73     223.771 238.191 242.021  1.00194.50           C  
ATOM    557  O   SER A  73     223.812 239.008 242.940  1.00192.70           O  
ATOM    558  CB  SER A  73     222.333 236.213 242.483  1.00187.51           C  
ATOM    559  OG  SER A  73     221.704 236.847 243.582  1.00182.77           O  
ATOM    560  N   VAL A  74     223.694 238.570 240.740  1.00197.47           N  
ATOM    561  CA  VAL A  74     223.608 237.648 239.601  1.00198.15           C  
ATOM    562  C   VAL A  74     224.979 237.003 239.322  1.00207.15           C  
ATOM    563  O   VAL A  74     226.009 237.543 239.741  1.00211.53           O  
ATOM    564  CB  VAL A  74     223.050 238.384 238.353  1.00187.91           C  
ATOM    565  CG1 VAL A  74     224.035 239.431 237.856  1.00184.41           C  
ATOM    566  CG2 VAL A  74     222.669 237.407 237.244  1.00185.55           C  
ATOM    567  N   SER A  75     224.970 235.839 238.651  1.00208.46           N  
ATOM    568  CA  SER A  75     226.189 235.080 238.379  1.00198.74           C  
ATOM    569  C   SER A  75     227.278 235.989 237.825  1.00200.30           C  
ATOM    570  O   SER A  75     227.001 236.969 237.127  1.00200.40           O  
ATOM    571  CB  SER A  75     225.917 233.942 237.383  1.00188.62           C  
ATOM    572  OG  SER A  75     224.925 233.038 237.836  1.00179.19           O  
ATOM    573  N   SER A  76     228.529 235.663 238.144  1.00196.39           N  
ATOM    574  CA  SER A  76     229.640 236.503 237.726  1.00192.06           C  
ATOM    575  C   SER A  76     229.760 236.509 236.205  1.00191.87           C  
ATOM    576  O   SER A  76     229.607 235.478 235.546  1.00192.39           O  
ATOM    577  CB  SER A  76     230.940 236.021 238.370  1.00185.81           C  
ATOM    578  OG  SER A  76     230.916 236.233 239.772  1.00181.98           O  
ATOM    579  N   LEU A  77     230.027 237.687 235.652  1.00183.63           N  
ATOM    580  CA  LEU A  77     230.027 237.907 234.215  1.00180.48           C  
ATOM    581  C   LEU A  77     231.369 237.545 233.549  1.00177.58           C  
ATOM    582  O   LEU A  77     231.515 237.733 232.334  1.00175.53           O  
ATOM    583  CB  LEU A  77     229.649 239.377 233.934  1.00178.88           C  
ATOM    584  CG  LEU A  77     228.817 240.337 234.806  1.00171.24           C  
ATOM    585  CD1 LEU A  77     229.540 241.730 234.978  1.00167.98           C  
ATOM    586  CD2 LEU A  77     227.361 240.423 234.233  1.00171.25           C  
ATOM    587  N   ARG A  78     232.335 237.009 234.309  1.00181.71           N  
ATOM    588  CA  ARG A  78     233.724 236.697 233.928  1.00175.04           C  
ATOM    589  C   ARG A  78     234.623 237.928 233.739  1.00172.94           C  
ATOM    590  O   ARG A  78     235.812 237.763 233.415  1.00163.43           O  
ATOM    591  CB  ARG A  78     233.828 235.830 232.662  1.00166.62           C  
ATOM    592  CG  ARG A  78     233.343 234.408 232.833  1.00158.30           C  
ATOM    593  CD  ARG A  78     234.227 233.645 233.793  1.00158.52           C  
ATOM    594  NE  ARG A  78     234.123 232.207 233.575  1.00164.68           N  
ATOM    595  CZ  ARG A  78     234.778 231.294 234.285  1.00157.82           C  
ATOM    596  NH1 ARG A  78     235.587 231.672 235.270  1.00158.41           N1+
ATOM    597  NH2 ARG A  78     234.622 230.003 234.011  1.00149.21           N  
ATOM    598  N   GLY A  79     234.120 239.146 233.933  1.00176.25           N  
ATOM    599  CA  GLY A  79     234.966 240.323 233.929  1.00172.90           C  
ATOM    600  C   GLY A  79     235.391 240.816 235.297  1.00167.81           C  
ATOM    601  O   GLY A  79     235.937 241.922 235.396  1.00166.02           O  
ATOM    602  N   THR A  80     235.142 240.046 236.354  1.00155.77           N  
ATOM    603  CA  THR A  80     235.518 240.390 237.720  1.00144.60           C  
ATOM    604  C   THR A  80     236.571 239.408 238.217  1.00138.16           C  
ATOM    605  O   THR A  80     236.428 238.195 238.031  1.00142.47           O  
ATOM    606  CB  THR A  80     234.287 240.409 238.635  1.00144.10           C  
ATOM    607  OG1 THR A  80     233.647 239.122 238.632  1.00142.71           O  
ATOM    608  CG2 THR A  80     233.309 241.491 238.176  1.00138.27           C  
ATOM    609  N   ARG A  81     237.632 239.931 238.832  1.00126.43           N  
ATOM    610  CA  ARG A  81     238.610 239.063 239.465  1.00121.66           C  
ATOM    611  C   ARG A  81     238.029 238.430 240.726  1.00120.97           C  
ATOM    612  O   ARG A  81     237.023 238.885 241.284  1.00115.24           O  
ATOM    613  CB  ARG A  81     239.885 239.828 239.814  1.00116.65           C  
ATOM    614  CG  ARG A  81     241.044 238.929 240.197  1.00118.01           C  
ATOM    615  CD  ARG A  81     242.336 239.694 240.177  1.00139.98           C  
ATOM    616  NE  ARG A  81     243.442 238.830 239.780  1.00149.24           N  
ATOM    617  CZ  ARG A  81     244.168 238.109 240.628  1.00144.35           C  
ATOM    618  NH1 ARG A  81     243.901 238.149 241.929  1.00149.05           N1+
ATOM    619  NH2 ARG A  81     245.160 237.346 240.178  1.00131.22           N  
ATOM    620  N   GLU A  82     238.677 237.365 241.174  1.00120.73           N  
ATOM    621  CA  GLU A  82     238.167 236.537 242.247  1.00124.56           C  
ATOM    622  C   GLU A  82     239.177 236.480 243.387  1.00113.31           C  
ATOM    623  O   GLU A  82     240.382 236.688 243.189  1.00101.10           O  
ATOM    624  CB  GLU A  82     237.823 235.119 241.716  1.00129.00           C  
ATOM    625  CG  GLU A  82     236.550 235.057 240.838  1.00130.01           C  
ATOM    626  CD  GLU A  82     236.267 233.668 240.271  1.00128.41           C  
ATOM    627  OE1 GLU A  82     237.118 232.775 240.455  1.00126.28           O  
ATOM    628  OE2 GLU A  82     235.205 233.476 239.631  1.00131.24           O1-
ATOM    629  N   CYS A  83     238.662 236.232 244.589  1.00116.51           N  
ATOM    630  CA  CYS A  83     239.471 236.109 245.796  1.00110.68           C  
ATOM    631  C   CYS A  83     239.388 234.662 246.266  1.00 96.91           C  
ATOM    632  O   CYS A  83     238.292 234.143 246.474  1.00 96.32           O  
ATOM    633  CB  CYS A  83     238.963 237.086 246.871  1.00117.08           C  
ATOM    634  SG  CYS A  83     239.826 237.208 248.494  1.00120.75           S  
ATOM    635  N   SER A  84     240.536 234.030 246.483  1.00 88.93           N  
ATOM    636  CA  SER A  84     240.602 232.625 246.863  1.00 88.90           C  
ATOM    637  C   SER A  84     241.219 232.464 248.245  1.00 90.52           C  
ATOM    638  O   SER A  84     242.265 233.048 248.528  1.00100.72           O  
ATOM    639  CB  SER A  84     241.438 231.858 245.848  1.00 95.12           C  
ATOM    640  OG  SER A  84     242.685 232.508 245.698  1.00 98.16           O  
ATOM    641  N   VAL A  85     240.586 231.666 249.101  1.00 89.83           N  
ATOM    642  CA  VAL A  85     241.126 231.374 250.424  1.00 84.41           C  
ATOM    643  C   VAL A  85     241.240 229.859 250.570  1.00 77.42           C  
ATOM    644  O   VAL A  85     240.248 229.150 250.375  1.00 74.58           O  
ATOM    645  CB  VAL A  85     240.232 231.947 251.536  1.00 74.25           C  
ATOM    646  CG1 VAL A  85     240.936 231.845 252.896  1.00 69.29           C  
ATOM    647  CG2 VAL A  85     239.833 233.325 251.190  1.00 78.70           C  
ATOM    648  N   THR A  86     242.399 229.378 251.020  1.00 70.08           N  
ATOM    649  CA  THR A  86     242.657 227.950 251.159  1.00 71.75           C  
ATOM    650  C   THR A  86     242.597 227.535 252.624  1.00 81.40           C  
ATOM    651  O   THR A  86     242.958 228.309 253.504  1.00 83.23           O  
ATOM    652  CB  THR A  86     244.033 227.612 250.634  1.00 65.58           C  
ATOM    653  OG1 THR A  86     244.993 227.876 251.668  1.00 63.24           O  
ATOM    654  CG2 THR A  86     244.302 228.503 249.466  1.00 68.17           C  
ATOM    655  N   SER A  87     242.217 226.291 252.896  1.00 89.78           N  
ATOM    656  CA  SER A  87     242.084 225.855 254.283  1.00 94.90           C  
ATOM    657  C   SER A  87     242.912 224.605 254.575  1.00100.46           C  
ATOM    658  O   SER A  87     243.133 223.765 253.698  1.00116.47           O  
ATOM    659  CB  SER A  87     240.608 225.622 254.644  1.00 96.61           C  
ATOM    660  OG  SER A  87     240.489 225.024 255.920  1.00 94.47           O  
ATOM    661  N   ASP A  88     243.430 224.541 255.804  1.00108.66           N  
ATOM    662  CA  ASP A  88     244.141 223.364 256.300  1.00117.64           C  
ATOM    663  C   ASP A  88     243.167 222.225 256.577  1.00120.59           C  
ATOM    664  O   ASP A  88     243.532 221.046 256.470  1.00115.43           O  
ATOM    665  CB  ASP A  88     244.958 223.768 257.544  1.00123.90           C  
ATOM    666  CG  ASP A  88     245.650 222.593 258.245  1.00132.31           C  
ATOM    667  OD1 ASP A  88     245.921 221.549 257.617  1.00143.21           O  
ATOM    668  OD2 ASP A  88     245.927 222.739 259.459  1.00136.68           O1-
ATOM    669  N   LEU A  89     241.906 222.566 256.841  1.00115.59           N  
ATOM    670  CA  LEU A  89     240.906 221.597 257.261  1.00119.68           C  
ATOM    671  C   LEU A  89     240.564 220.555 256.214  1.00136.64           C  
ATOM    672  O   LEU A  89     239.765 219.660 256.526  1.00144.48           O  
ATOM    673  CB  LEU A  89     239.617 222.307 257.642  1.00109.32           C  
ATOM    674  CG  LEU A  89     239.562 222.742 259.094  1.00105.54           C  
ATOM    675  CD1 LEU A  89     238.141 223.142 259.413  1.00100.01           C  
ATOM    676  CD2 LEU A  89     240.050 221.601 259.983  1.00 91.22           C  
ATOM    677  N   ASP A  90     241.094 220.659 254.994  1.00144.10           N  
ATOM    678  CA  ASP A  90     240.812 219.751 253.879  1.00151.16           C  
ATOM    679  C   ASP A  90     239.464 220.101 253.232  1.00151.93           C  
ATOM    680  O   ASP A  90     239.082 219.471 252.241  1.00152.15           O  
ATOM    681  CB  ASP A  90     240.858 218.273 254.320  1.00152.42           C  
ATOM    682  CG  ASP A  90     240.437 217.301 253.244  1.00154.55           C  
ATOM    683  OD1 ASP A  90     240.911 217.425 252.098  1.00162.14           O  
ATOM    684  OD2 ASP A  90     239.630 216.401 253.559  1.00151.62           O1-
ATOM    685  N   PHE A  91     238.747 221.098 253.736  1.00149.93           N  
ATOM    686  CA  PHE A  91     237.578 221.597 253.025  1.00151.19           C  
ATOM    687  C   PHE A  91     238.014 222.213 251.687  1.00147.41           C  
ATOM    688  O   PHE A  91     239.118 222.761 251.581  1.00145.37           O  
ATOM    689  CB  PHE A  91     236.849 222.622 253.904  1.00162.78           C  
ATOM    690  CG  PHE A  91     235.532 223.133 253.336  1.00172.01           C  
ATOM    691  CD1 PHE A  91     234.353 222.400 253.476  1.00173.84           C  
ATOM    692  CD2 PHE A  91     235.471 224.370 252.699  1.00178.26           C  
ATOM    693  CE1 PHE A  91     233.144 222.884 252.956  1.00174.03           C  
ATOM    694  CE2 PHE A  91     234.271 224.860 252.181  1.00176.86           C  
ATOM    695  CZ  PHE A  91     233.108 224.117 252.309  1.00172.86           C  
ATOM    696  N   PRO A  92     237.181 222.110 250.642  1.00140.94           N  
ATOM    697  CA  PRO A  92     237.519 222.750 249.363  1.00131.80           C  
ATOM    698  C   PRO A  92     237.777 224.243 249.500  1.00129.45           C  
ATOM    699  O   PRO A  92     237.153 224.943 250.300  1.00137.68           O  
ATOM    700  CB  PRO A  92     236.287 222.472 248.493  1.00127.07           C  
ATOM    701  CG  PRO A  92     235.171 222.267 249.467  1.00128.71           C  
ATOM    702  CD  PRO A  92     235.830 221.525 250.606  1.00139.54           C  
ATOM    703  N   THR A  93     238.645 224.739 248.636  1.00107.18           N  
ATOM    704  CA  THR A  93     238.999 226.143 248.667  1.00 87.22           C  
ATOM    705  C   THR A  93     237.813 227.013 248.282  1.00100.68           C  
ATOM    706  O   THR A  93     237.016 226.655 247.408  1.00120.86           O  
ATOM    707  CB  THR A  93     240.173 226.359 247.725  1.00 72.21           C  
ATOM    708  OG1 THR A  93     241.311 225.697 248.290  1.00 73.34           O  
ATOM    709  CG2 THR A  93     240.429 227.832 247.448  1.00 87.61           C  
ATOM    710  N   GLN A  94     237.714 228.171 248.934  1.00 99.84           N  
ATOM    711  CA  GLN A  94     236.620 229.107 248.727  1.00 88.00           C  
ATOM    712  C   GLN A  94     237.044 230.188 247.752  1.00 82.70           C  
ATOM    713  O   GLN A  94     238.173 230.677 247.810  1.00 93.09           O  
ATOM    714  CB  GLN A  94     236.189 229.750 250.048  1.00 84.59           C  
ATOM    715  CG  GLN A  94     236.038 228.752 251.195  1.00 99.40           C  
ATOM    716  CD  GLN A  94     235.396 229.346 252.445  1.00 93.44           C  
ATOM    717  OE1 GLN A  94     234.475 230.164 252.361  1.00 84.74           O  
ATOM    718  NE2 GLN A  94     235.828 228.869 253.610  1.00 94.49           N  
ATOM    719  N   VAL A  95     236.162 230.494 246.807  1.00 74.16           N  
ATOM    720  CA  VAL A  95     236.418 231.510 245.795  1.00 81.11           C  
ATOM    721  C   VAL A  95     235.222 232.441 245.705  1.00 89.18           C  
ATOM    722  O   VAL A  95     234.088 231.988 245.522  1.00 95.48           O  
ATOM    723  CB  VAL A  95     236.742 230.897 244.422  1.00 90.99           C  
ATOM    724  CG1 VAL A  95     236.753 231.981 243.364  1.00 95.58           C  
ATOM    725  CG2 VAL A  95     238.094 230.203 244.495  1.00 84.33           C  
ATOM    726  N   ILE A  96     235.500 233.742 245.745  1.00105.26           N  
ATOM    727  CA  ILE A  96     234.543 234.848 245.772  1.00107.63           C  
ATOM    728  C   ILE A  96     234.963 235.889 244.741  1.00118.31           C  
ATOM    729  O   ILE A  96     236.169 236.115 244.544  1.00122.11           O  
ATOM    730  CB  ILE A  96     234.460 235.452 247.188  1.00100.34           C  
ATOM    731  CG1 ILE A  96     233.738 234.501 248.135  1.00 98.75           C  
ATOM    732  CG2 ILE A  96     233.859 236.861 247.205  1.00108.07           C  
ATOM    733  CD1 ILE A  96     232.240 234.525 247.988  1.00 99.19           C  
ATOM    734  N   PRO A  97     234.018 236.545 244.063  1.00118.79           N  
ATOM    735  CA  PRO A  97     234.398 237.648 243.172  1.00121.22           C  
ATOM    736  C   PRO A  97     234.886 238.856 243.959  1.00120.71           C  
ATOM    737  O   PRO A  97     234.405 239.140 245.060  1.00113.61           O  
ATOM    738  CB  PRO A  97     233.095 237.966 242.430  1.00118.34           C  
ATOM    739  CG  PRO A  97     232.014 237.553 243.413  1.00118.51           C  
ATOM    740  CD  PRO A  97     232.562 236.289 244.040  1.00116.08           C  
ATOM    741  N   LEU A  98     235.843 239.583 243.373  1.00122.81           N  
ATOM    742  CA  LEU A  98     236.461 240.739 244.022  1.00115.37           C  
ATOM    743  C   LEU A  98     235.789 242.043 243.602  1.00110.87           C  
ATOM    744  O   LEU A  98     235.788 242.396 242.410  1.00105.36           O  
ATOM    745  CB  LEU A  98     237.950 240.808 243.701  1.00104.03           C  
ATOM    746  CG  LEU A  98     238.868 241.132 244.875  1.00 95.82           C  
ATOM    747  CD1 LEU A  98     238.252 240.700 246.177  1.00 98.71           C  
ATOM    748  CD2 LEU A  98     240.193 240.430 244.695  1.00102.23           C  
ATOM    749  N   LYS A  99     235.292 242.781 244.610  1.00109.30           N  
ATOM    750  CA  LYS A  99     234.603 244.065 244.470  1.00103.79           C  
ATOM    751  C   LYS A  99     235.632 245.197 244.594  1.00109.68           C  
ATOM    752  O   LYS A  99     236.305 245.327 245.625  1.00103.89           O  
ATOM    753  CB  LYS A  99     233.511 244.190 245.542  1.00 84.94           C  
ATOM    754  CG  LYS A  99     232.719 245.491 245.528  1.00 88.85           C  
ATOM    755  CD  LYS A  99     231.803 245.616 244.306  1.00 98.07           C  
ATOM    756  CE  LYS A  99     230.838 246.791 244.498  1.00104.54           C  
ATOM    757  NZ  LYS A  99     230.166 247.367 243.306  1.00106.57           N1+
ATOM    758  N   THR A 100     235.753 246.020 243.550  1.00115.08           N  
ATOM    759  CA  THR A 100     236.751 247.091 243.539  1.00109.66           C  
ATOM    760  C   THR A 100     236.264 248.303 244.331  1.00103.11           C  
ATOM    761  O   THR A 100     235.080 248.647 244.299  1.00 95.99           O  
ATOM    762  CB  THR A 100     237.055 247.543 242.105  1.00107.62           C  
ATOM    763  OG1 THR A 100     235.932 248.282 241.606  1.00118.31           O  
ATOM    764  CG2 THR A 100     237.322 246.348 241.178  1.00104.18           C  
ATOM    765  N   LEU A 101     237.171 248.922 245.085  1.00108.81           N  
ATOM    766  CA  LEU A 101     236.916 250.208 245.724  1.00105.39           C  
ATOM    767  C   LEU A 101     237.528 251.241 244.792  1.00111.61           C  
ATOM    768  O   LEU A 101     238.707 251.126 244.446  1.00112.25           O  
ATOM    769  CB  LEU A 101     237.545 250.316 247.112  1.00 92.32           C  
ATOM    770  CG  LEU A 101     237.148 249.195 248.055  1.00 86.42           C  
ATOM    771  CD1 LEU A 101     237.788 249.297 249.436  1.00 81.52           C  
ATOM    772  CD2 LEU A 101     235.668 249.200 248.125  1.00101.59           C  
ATOM    773  N   ASN A 102     236.743 252.242 244.395  1.00114.65           N  
ATOM    774  CA  ASN A 102     237.122 253.112 243.288  1.00111.83           C  
ATOM    775  C   ASN A 102     237.543 254.521 243.695  1.00112.10           C  
ATOM    776  O   ASN A 102     236.979 255.117 244.617  1.00123.73           O  
ATOM    777  CB  ASN A 102     235.949 253.194 242.306  1.00116.46           C  
ATOM    778  CG  ASN A 102     234.597 253.335 243.017  1.00121.34           C  
ATOM    779  OD1 ASN A 102     234.434 254.158 243.919  1.00130.11           O  
ATOM    780  ND2 ASN A 102     233.629 252.525 242.608  1.00113.89           N  
ATOM    781  N   ALA A 103     238.548 255.033 242.984  1.00108.94           N  
ATOM    782  CA  ALA A 103     238.717 256.445 242.636  1.00112.99           C  
ATOM    783  C   ALA A 103     238.554 257.407 243.818  1.00121.14           C  
ATOM    784  O   ALA A 103     237.629 258.222 243.870  1.00132.37           O  
ATOM    785  CB  ALA A 103     237.760 256.817 241.496  1.00122.23           C  
ATOM    786  N   VAL A 104     239.489 257.321 244.765  1.00111.54           N  
ATOM    787  CA  VAL A 104     239.618 258.294 245.850  1.00 94.06           C  
ATOM    788  C   VAL A 104     240.952 259.008 245.678  1.00 96.28           C  
ATOM    789  O   VAL A 104     242.009 258.362 245.627  1.00 92.91           O  
ATOM    790  CB  VAL A 104     239.509 257.659 247.247  1.00 87.08           C  
ATOM    791  CG1 VAL A 104     239.762 258.688 248.298  1.00 87.72           C  
ATOM    792  CG2 VAL A 104     238.132 257.150 247.484  1.00 94.87           C  
ATOM    793  N   ALA A 105     240.898 260.326 245.493  1.00 92.70           N  
ATOM    794  CA  ALA A 105     242.102 261.122 245.302  1.00 78.79           C  
ATOM    795  C   ALA A 105     242.932 261.152 246.581  1.00 79.19           C  
ATOM    796  O   ALA A 105     242.392 261.184 247.692  1.00 77.54           O  
ATOM    797  CB  ALA A 105     241.728 262.543 244.902  1.00 73.48           C  
ATOM    798  N   SER A 106     244.259 261.084 246.425  1.00 76.03           N  
ATOM    799  CA  SER A 106     245.175 261.147 247.561  1.00 83.72           C  
ATOM    800  C   SER A 106     245.718 262.566 247.708  1.00 93.25           C  
ATOM    801  O   SER A 106     246.099 263.196 246.711  1.00 95.67           O  
ATOM    802  CB  SER A 106     246.325 260.141 247.398  1.00 86.88           C  
ATOM    803  OG  SER A 106     247.212 260.152 248.513  1.00 87.26           O  
ATOM    804  N   VAL A 107     245.876 263.003 248.958  1.00 98.24           N  
ATOM    805  CA  VAL A 107     246.358 264.335 249.329  1.00 88.06           C  
ATOM    806  C   VAL A 107     247.865 264.276 249.564  1.00 83.40           C  
ATOM    807  O   VAL A 107     248.369 263.235 250.011  1.00 96.94           O  
ATOM    808  CB  VAL A 107     245.634 264.819 250.592  1.00 79.41           C  
ATOM    809  CG1 VAL A 107     246.001 263.926 251.777  1.00 94.40           C  
ATOM    810  CG2 VAL A 107     245.986 266.214 250.890  1.00 69.72           C  
ATOM    811  N   PRO A 108     248.635 265.316 249.239  1.00 71.78           N  
ATOM    812  CA  PRO A 108     250.082 265.252 249.484  1.00 63.83           C  
ATOM    813  C   PRO A 108     250.406 265.084 250.967  1.00 69.77           C  
ATOM    814  O   PRO A 108     249.627 265.470 251.841  1.00 83.47           O  
ATOM    815  CB  PRO A 108     250.588 266.592 248.940  1.00 66.31           C  
ATOM    816  CG  PRO A 108     249.575 266.936 247.882  1.00 66.27           C  
ATOM    817  CD  PRO A 108     248.266 266.516 248.466  1.00 72.79           C  
ATOM    818  N   ILE A 109     251.545 264.440 251.245  1.00 63.55           N  
ATOM    819  CA  ILE A 109     251.946 264.160 252.624  1.00 62.16           C  
ATOM    820  C   ILE A 109     252.201 265.458 253.388  1.00 73.72           C  
ATOM    821  O   ILE A 109     252.678 266.455 252.829  1.00 66.45           O  
ATOM    822  CB  ILE A 109     253.172 263.234 252.645  1.00 55.01           C  
ATOM    823  CG1 ILE A 109     252.808 261.887 252.029  1.00 70.46           C  
ATOM    824  CG2 ILE A 109     253.582 262.971 254.044  1.00 61.79           C  
ATOM    825  CD1 ILE A 109     253.982 260.931 251.829  1.00 89.94           C  
ATOM    826  N   MET A 110     251.785 265.480 254.652  1.00 59.98           N  
ATOM    827  CA  MET A 110     252.011 266.602 255.546  1.00 44.35           C  
ATOM    828  C   MET A 110     252.063 266.109 256.986  1.00 51.17           C  
ATOM    829  O   MET A 110     251.215 265.316 257.386  1.00 79.33           O  
ATOM    830  CB  MET A 110     250.919 267.644 255.383  1.00 52.30           C  
ATOM    831  CG  MET A 110     251.179 268.800 256.294  1.00 67.06           C  
ATOM    832  SD  MET A 110     249.798 269.920 256.434  0.76 63.77           S  
ATOM    833  CE  MET A 110     249.643 270.524 254.767  1.00 55.38           C  
ATOM    834  N   TYR A 111     253.116 266.451 257.725  1.00 57.06           N  
ATOM    835  CA  TYR A 111     253.158 266.216 259.170  1.00 67.00           C  
ATOM    836  C   TYR A 111     252.602 267.439 259.913  1.00 62.26           C  
ATOM    837  O   TYR A 111     252.855 268.586 259.522  1.00 64.20           O  
ATOM    838  CB  TYR A 111     254.594 265.886 259.625  1.00 47.29           C  
ATOM    839  CG  TYR A 111     255.203 264.673 258.949  1.00 68.42           C  
ATOM    840  CD1 TYR A 111     255.561 264.693 257.596  1.00 70.19           C  
ATOM    841  CD2 TYR A 111     255.419 263.500 259.655  1.00 85.90           C  
ATOM    842  CE1 TYR A 111     256.124 263.556 256.968  1.00 67.50           C  
ATOM    843  CE2 TYR A 111     255.976 262.367 259.040  1.00 86.10           C  
ATOM    844  CZ  TYR A 111     256.328 262.396 257.715  1.00 70.28           C  
ATOM    845  OH  TYR A 111     256.882 261.232 257.220  1.00 50.36           O  
ATOM    846  N   SER A 112     251.928 267.211 261.040  1.00 62.90           N  
ATOM    847  CA  SER A 112     251.177 268.299 261.662  1.00 63.01           C  
ATOM    848  C   SER A 112     252.100 269.338 262.286  1.00 61.41           C  
ATOM    849  O   SER A 112     253.172 269.013 262.815  1.00 49.02           O  
ATOM    850  CB  SER A 112     250.210 267.769 262.726  1.00 59.60           C  
ATOM    851  OG  SER A 112     250.913 267.397 263.893  1.00 64.24           O  
ATOM    852  N   TRP A 113     251.646 270.595 262.227  1.00 69.33           N  
ATOM    853  CA  TRP A 113     252.391 271.770 262.657  1.00 66.97           C  
ATOM    854  C   TRP A 113     251.465 272.834 263.225  1.00 65.99           C  
ATOM    855  O   TRP A 113     250.391 273.099 262.665  1.00 52.07           O  
ATOM    856  CB  TRP A 113     253.160 272.395 261.504  1.00 47.97           C  
ATOM    857  CG  TRP A 113     252.313 272.691 260.356  1.00 42.71           C  
ATOM    858  CD1 TRP A 113     251.884 271.816 259.427  1.00 67.96           C  
ATOM    859  CD2 TRP A 113     251.779 273.961 259.996  1.00 49.76           C  
ATOM    860  NE1 TRP A 113     251.127 272.457 258.485  1.00 77.05           N  
ATOM    861  CE2 TRP A 113     251.049 273.781 258.813  1.00 52.70           C  
ATOM    862  CE3 TRP A 113     251.859 275.237 260.555  1.00 79.84           C  
ATOM    863  CZ2 TRP A 113     250.391 274.824 258.173  1.00 55.68           C  
ATOM    864  CZ3 TRP A 113     251.210 276.279 259.923  1.00 77.84           C  
ATOM    865  CH2 TRP A 113     250.482 276.064 258.740  1.00 70.20           C  
ATOM    866  N   SER A 114     251.960 273.523 264.290  1.00 54.47           N  
ATOM    867  CA  SER A 114     251.226 274.580 264.958  1.00 40.53           C  
ATOM    868  C   SER A 114     251.426 275.926 264.261  1.00 45.44           C  
ATOM    869  O   SER A 114     252.518 276.241 263.794  1.00 74.65           O  
ATOM    870  CB  SER A 114     251.691 274.674 266.399  1.00 44.73           C  
ATOM    871  OG  SER A 114     251.470 273.441 267.067  1.00 56.64           O  
ATOM    872  N   PRO A 115     250.407 276.762 264.210  1.00 46.13           N  
ATOM    873  CA  PRO A 115     250.537 278.021 263.483  1.00 53.35           C  
ATOM    874  C   PRO A 115     251.167 279.101 264.353  1.00 63.12           C  
ATOM    875  O   PRO A 115     251.087 279.072 265.585  1.00 60.63           O  
ATOM    876  CB  PRO A 115     249.085 278.357 263.116  1.00 45.28           C  
ATOM    877  CG  PRO A 115     248.324 277.813 264.211  1.00 57.71           C  
ATOM    878  CD  PRO A 115     249.039 276.565 264.700  1.00 51.11           C  
ATOM    879  N   LEU A 116     251.852 280.034 263.679  1.00 67.80           N  
ATOM    880  CA  LEU A 116     252.572 281.121 264.337  1.00 48.64           C  
ATOM    881  C   LEU A 116     252.372 282.434 263.610  1.00 55.59           C  
ATOM    882  O   LEU A 116     252.259 282.476 262.381  1.00 65.45           O  
ATOM    883  CB  LEU A 116     254.082 280.909 264.389  1.00 43.82           C  
ATOM    884  CG  LEU A 116     254.544 280.103 265.581  1.00 49.05           C  
ATOM    885  CD1 LEU A 116     256.021 280.014 265.498  1.00 62.37           C  
ATOM    886  CD2 LEU A 116     254.130 280.724 266.870  1.00 56.59           C  
ATOM    887  N   GLN A 117     252.309 283.501 264.393  1.00 61.93           N  
ATOM    888  CA  GLN A 117     252.349 284.854 263.870  1.00 59.80           C  
ATOM    889  C   GLN A 117     253.679 285.542 264.081  1.00 65.46           C  
ATOM    890  O   GLN A 117     253.959 286.537 263.409  1.00 64.08           O  
ATOM    891  CB  GLN A 117     251.252 285.703 264.520  1.00 72.85           C  
ATOM    892  CG  GLN A 117     249.816 285.366 264.096  1.00 91.72           C  
ATOM    893  CD  GLN A 117     249.622 285.346 262.562  1.00110.44           C  
ATOM    894  OE1 GLN A 117     250.302 284.603 261.836  1.00118.24           O  
ATOM    895  NE2 GLN A 117     248.689 286.164 262.071  1.00112.90           N  
ATOM    896  N   GLN A 118     254.487 285.039 265.005  1.00 66.03           N  
ATOM    897  CA  GLN A 118     255.775 285.608 265.350  1.00 61.91           C  
ATOM    898  C   GLN A 118     256.682 284.453 265.741  1.00 61.47           C  
ATOM    899  O   GLN A 118     256.209 283.440 266.254  1.00 65.57           O  
ATOM    900  CB  GLN A 118     255.648 286.553 266.549  1.00 72.24           C  
ATOM    901  CG  GLN A 118     254.863 287.878 266.364  1.00 89.26           C  
ATOM    902  CD  GLN A 118     253.376 287.720 266.649  1.00107.40           C  
ATOM    903  OE1 GLN A 118     252.947 286.721 267.230  1.00116.45           O  
ATOM    904  NE2 GLN A 118     252.584 288.710 266.239  1.00104.69           N  
ATOM    905  N   ASN A 119     257.993 284.636 265.621  1.00 62.49           N  
ATOM    906  CA  ASN A 119     258.896 283.524 265.900  1.00 49.23           C  
ATOM    907  C   ASN A 119     258.909 283.146 267.376  1.00 34.04           C  
ATOM    908  O   ASN A 119     258.500 283.896 268.253  1.00 46.68           O  
ATOM    909  CB  ASN A 119     260.305 283.819 265.419  1.00 48.87           C  
ATOM    910  CG  ASN A 119     260.383 283.905 263.908  1.00 56.75           C  
ATOM    911  OD1 ASN A 119     259.679 283.164 263.220  1.00 62.05           O  
ATOM    912  ND2 ASN A 119     261.206 284.813 263.381  1.00 59.07           N  
ATOM    913  N   PHE A 120     259.304 281.908 267.615  1.00 47.67           N  
ATOM    914  CA  PHE A 120     259.233 281.256 268.910  1.00 45.53           C  
ATOM    915  C   PHE A 120     260.604 280.723 269.294  1.00 40.23           C  
ATOM    916  O   PHE A 120     261.175 279.925 268.550  1.00 54.11           O  
ATOM    917  CB  PHE A 120     258.230 280.109 268.786  1.00 44.63           C  
ATOM    918  CG  PHE A 120     257.669 279.651 270.072  1.00 44.79           C  
ATOM    919  CD1 PHE A 120     258.381 278.787 270.884  1.00 55.62           C  
ATOM    920  CD2 PHE A 120     256.423 280.061 270.460  1.00 52.48           C  
ATOM    921  CE1 PHE A 120     257.868 278.357 272.065  1.00 54.10           C  
ATOM    922  CE2 PHE A 120     255.896 279.639 271.639  1.00 65.12           C  
ATOM    923  CZ  PHE A 120     256.621 278.785 272.449  1.00 70.31           C  
ATOM    924  N   MET A 121     261.106 281.095 270.470  1.00 45.19           N  
ATOM    925  CA  MET A 121     262.426 280.653 270.927  1.00 56.77           C  
ATOM    926  C   MET A 121     262.309 279.271 271.567  1.00 59.76           C  
ATOM    927  O   MET A 121     261.403 279.026 272.369  1.00 71.96           O  
ATOM    928  CB  MET A 121     263.043 281.670 271.899  1.00 65.48           C  
ATOM    929  CG  MET A 121     264.493 281.401 272.331  1.00 79.06           C  
ATOM    930  SD  MET A 121     265.770 281.745 271.082  1.00105.29           S  
ATOM    931  CE  MET A 121     265.516 283.484 270.714  1.00 81.38           C  
ATOM    932  N   VAL A 122     263.237 278.377 271.221  1.00 64.70           N  
ATOM    933  CA  VAL A 122     263.212 276.979 271.646  1.00 61.57           C  
ATOM    934  C   VAL A 122     264.587 276.577 272.156  1.00 61.62           C  
ATOM    935  O   VAL A 122     265.570 276.651 271.411  1.00 66.27           O  
ATOM    936  CB  VAL A 122     262.825 276.056 270.480  1.00 49.48           C  
ATOM    937  CG1 VAL A 122     262.661 274.692 270.979  1.00 59.03           C  
ATOM    938  CG2 VAL A 122     261.568 276.523 269.815  1.00 49.11           C  
ATOM    939  N   GLU A 123     264.641 276.048 273.375  1.00 61.57           N  
ATOM    940  CA  GLU A 123     265.917 275.611 273.918  1.00 59.47           C  
ATOM    941  C   GLU A 123     266.418 274.400 273.139  1.00 75.56           C  
ATOM    942  O   GLU A 123     265.651 273.684 272.490  1.00 80.39           O  
ATOM    943  CB  GLU A 123     265.802 275.222 275.395  1.00 75.52           C  
ATOM    944  CG  GLU A 123     265.227 276.311 276.320  1.00105.63           C  
ATOM    945  CD  GLU A 123     263.656 276.301 276.475  1.00131.27           C  
ATOM    946  OE1 GLU A 123     262.916 275.665 275.678  1.00122.94           O  
ATOM    947  OE2 GLU A 123     263.150 277.055 277.347  1.00138.39           O1-
ATOM    948  N   ASP A 124     267.729 274.191 273.175  1.00 78.60           N  
ATOM    949  CA  ASP A 124     268.296 272.990 272.579  1.00 72.71           C  
ATOM    950  C   ASP A 124     267.878 271.765 273.370  1.00 72.06           C  
ATOM    951  O   ASP A 124     267.857 271.785 274.603  1.00 78.68           O  
ATOM    952  CB  ASP A 124     269.810 273.062 272.569  1.00 71.64           C  
ATOM    953  CG  ASP A 124     270.317 274.056 271.598  1.00 77.31           C  
ATOM    954  OD1 ASP A 124     269.479 274.838 271.069  1.00 84.39           O  
ATOM    955  OD2 ASP A 124     271.552 274.067 271.398  1.00 76.07           O1-
ATOM    956  N   GLU A 125     267.582 270.683 272.656  1.00 74.87           N  
ATOM    957  CA  GLU A 125     267.294 269.406 273.273  1.00 69.73           C  
ATOM    958  C   GLU A 125     268.504 268.506 273.112  1.00 82.32           C  
ATOM    959  O   GLU A 125     268.936 268.231 271.986  1.00 75.82           O  
ATOM    960  CB  GLU A 125     266.026 268.799 272.676  1.00 81.58           C  
ATOM    961  CG  GLU A 125     266.024 268.582 271.188  1.00103.14           C  
ATOM    962  CD  GLU A 125     264.849 267.700 270.730  1.00124.07           C  
ATOM    963  OE1 GLU A 125     263.985 267.320 271.571  1.00113.79           O  
ATOM    964  OE2 GLU A 125     264.792 267.396 269.509  1.00131.80           O1-
ATOM    965  N   THR A 126     269.061 268.071 274.247  1.00 87.70           N  
ATOM    966  CA  THR A 126     270.332 267.356 274.229  1.00 93.33           C  
ATOM    967  C   THR A 126     270.162 265.879 273.906  1.00 79.14           C  
ATOM    968  O   THR A 126     271.034 265.283 273.269  1.00 67.39           O  
ATOM    969  CB  THR A 126     271.060 267.489 275.564  1.00 97.33           C  
ATOM    970  OG1 THR A 126     271.311 268.865 275.845  1.00 98.65           O  
ATOM    971  CG2 THR A 126     272.408 266.705 275.533  1.00 98.18           C  
ATOM    972  N   VAL A 127     269.043 265.277 274.305  1.00 78.11           N  
ATOM    973  CA  VAL A 127     268.770 263.869 274.027  1.00 76.15           C  
ATOM    974  C   VAL A 127     267.560 263.803 273.099  1.00 71.62           C  
ATOM    975  O   VAL A 127     266.555 264.476 273.340  1.00 80.96           O  
ATOM    976  CB  VAL A 127     268.553 263.053 275.316  1.00 60.92           C  
ATOM    977  CG1 VAL A 127     269.576 263.450 276.415  1.00 77.93           C  
ATOM    978  CG2 VAL A 127     267.144 263.077 275.830  1.00 53.51           C  
ATOM    979  N   LEU A 128     267.711 263.129 271.961  1.00 72.43           N  
ATOM    980  CA  LEU A 128     266.560 262.905 271.103  1.00 69.53           C  
ATOM    981  C   LEU A 128     265.751 261.764 271.679  1.00 62.59           C  
ATOM    982  O   LEU A 128     266.310 260.772 272.150  1.00 68.60           O  
ATOM    983  CB  LEU A 128     266.958 262.600 269.667  1.00 65.44           C  
ATOM    984  CG  LEU A 128     267.292 261.182 269.253  1.00 67.55           C  
ATOM    985  CD1 LEU A 128     267.407 261.176 267.740  1.00 54.72           C  
ATOM    986  CD2 LEU A 128     268.559 260.673 269.955  1.00 74.09           C  
ATOM    987  N   HIS A 129     264.433 261.940 271.722  1.00 51.23           N  
ATOM    988  CA  HIS A 129     263.548 260.955 272.329  1.00 75.87           C  
ATOM    989  C   HIS A 129     262.895 260.052 271.295  1.00 75.37           C  
ATOM    990  O   HIS A 129     261.855 259.446 271.560  1.00 91.60           O  
ATOM    991  CB  HIS A 129     262.497 261.650 273.194  1.00102.05           C  
ATOM    992  CG  HIS A 129     261.690 262.677 272.463  1.00 97.08           C  
ATOM    993  ND1 HIS A 129     260.512 263.194 272.964  1.00 83.10           N  
ATOM    994  CD2 HIS A 129     261.901 263.294 271.274  1.00 83.89           C  
ATOM    995  CE1 HIS A 129     260.024 264.075 272.110  1.00 82.50           C  
ATOM    996  NE2 HIS A 129     260.849 264.153 271.077  1.00 89.89           N  
ATOM    997  N   ASN A 130     263.499 259.929 270.131  1.00 71.67           N  
ATOM    998  CA  ASN A 130     262.879 259.149 269.086  1.00 61.33           C  
ATOM    999  C   ASN A 130     263.932 258.765 268.068  1.00 57.76           C  
ATOM   1000  O   ASN A 130     264.792 259.567 267.723  1.00 71.42           O  
ATOM   1001  CB  ASN A 130     261.748 259.951 268.459  1.00 64.33           C  
ATOM   1002  CG  ASN A 130     260.782 259.091 267.782  1.00 71.43           C  
ATOM   1003  OD1 ASN A 130     260.178 258.232 268.402  1.00 80.92           O  
ATOM   1004  ND2 ASN A 130     260.611 259.309 266.484  1.00 65.81           N  
ATOM   1005  N   ILE A 131     263.857 257.544 267.566  1.00 38.72           N  
ATOM   1006  CA  ILE A 131     264.701 257.138 266.454  1.00 57.27           C  
ATOM   1007  C   ILE A 131     263.822 257.153 265.209  1.00 72.73           C  
ATOM   1008  O   ILE A 131     262.796 256.457 265.189  1.00 76.62           O  
ATOM   1009  CB  ILE A 131     265.296 255.757 266.705  1.00 60.49           C  
ATOM   1010  CG1 ILE A 131     266.072 255.811 268.020  1.00 69.07           C  
ATOM   1011  CG2 ILE A 131     266.204 255.422 265.564  1.00 40.55           C  
ATOM   1012  CD1 ILE A 131     266.774 254.559 268.356  1.00 61.41           C  
ATOM   1013  N   PRO A 132     264.130 257.955 264.197  1.00 63.74           N  
ATOM   1014  CA  PRO A 132     263.225 258.005 263.043  1.00 62.96           C  
ATOM   1015  C   PRO A 132     263.144 256.624 262.414  1.00 70.52           C  
ATOM   1016  O   PRO A 132     264.157 255.959 262.190  1.00 74.32           O  
ATOM   1017  CB  PRO A 132     263.883 259.033 262.114  1.00 45.86           C  
ATOM   1018  CG  PRO A 132     264.808 259.759 262.970  1.00 40.16           C  
ATOM   1019  CD  PRO A 132     265.302 258.809 264.001  1.00 32.58           C  
ATOM   1020  N   TYR A 133     261.936 256.182 262.142  1.00 71.71           N  
ATOM   1021  CA  TYR A 133     261.767 254.924 261.436  1.00 66.99           C  
ATOM   1022  C   TYR A 133     261.697 255.238 259.951  1.00 68.43           C  
ATOM   1023  O   TYR A 133     260.721 255.832 259.474  1.00 62.72           O  
ATOM   1024  CB  TYR A 133     260.540 254.157 261.923  1.00 53.33           C  
ATOM   1025  CG  TYR A 133     260.164 252.995 261.017  1.00 62.03           C  
ATOM   1026  CD1 TYR A 133     260.767 251.731 261.118  1.00 51.50           C  
ATOM   1027  CD2 TYR A 133     259.196 253.178 260.044  1.00 67.14           C  
ATOM   1028  CE1 TYR A 133     260.399 250.709 260.262  1.00 59.24           C  
ATOM   1029  CE2 TYR A 133     258.835 252.178 259.198  1.00 66.75           C  
ATOM   1030  CZ  TYR A 133     259.427 250.948 259.300  1.00 70.64           C  
ATOM   1031  OH  TYR A 133     259.003 249.987 258.416  1.00 85.49           O  
ATOM   1032  N   MET A 134     262.787 254.975 259.246  1.00 73.31           N  
ATOM   1033  CA  MET A 134     262.703 255.014 257.801  1.00 95.80           C  
ATOM   1034  C   MET A 134     263.180 253.727 257.161  1.00 94.24           C  
ATOM   1035  O   MET A 134     263.166 253.626 255.929  1.00 97.49           O  
ATOM   1036  CB  MET A 134     263.515 256.191 257.243  1.00108.49           C  
ATOM   1037  CG  MET A 134     263.375 257.459 258.056  1.00117.82           C  
ATOM   1038  SD  MET A 134     265.020 258.164 258.206  1.00109.98           S  
ATOM   1039  CE  MET A 134     265.972 256.749 258.813  1.00 73.96           C  
ATOM   1040  N   GLY A 135     263.549 252.727 257.950  1.00107.01           N  
ATOM   1041  CA  GLY A 135     264.629 251.882 257.495  1.00122.20           C  
ATOM   1042  C   GLY A 135     264.309 250.433 257.236  1.00128.78           C  
ATOM   1043  O   GLY A 135     265.166 249.659 256.799  1.00140.37           O  
ATOM   1044  N   ASP A 136     263.073 250.046 257.515  1.00114.96           N  
ATOM   1045  CA  ASP A 136     262.711 248.659 257.300  1.00107.77           C  
ATOM   1046  C   ASP A 136     262.714 248.324 255.821  1.00123.05           C  
ATOM   1047  O   ASP A 136     263.280 247.308 255.406  1.00129.59           O  
ATOM   1048  CB  ASP A 136     261.358 248.397 257.905  1.00 94.69           C  
ATOM   1049  CG  ASP A 136     261.333 247.140 258.646  1.00 94.80           C  
ATOM   1050  OD1 ASP A 136     262.131 246.242 258.298  1.00 96.34           O  
ATOM   1051  OD2 ASP A 136     260.558 247.080 259.617  1.00 99.98           O1-
ATOM   1052  N   GLU A 137     262.075 249.172 255.012  1.00135.20           N  
ATOM   1053  CA  GLU A 137     262.236 249.090 253.565  1.00134.13           C  
ATOM   1054  C   GLU A 137     263.677 249.381 253.155  1.00140.69           C  
ATOM   1055  O   GLU A 137     264.193 248.771 252.209  1.00144.01           O  
ATOM   1056  CB  GLU A 137     261.271 250.059 252.872  1.00124.99           C  
ATOM   1057  CG  GLU A 137     259.803 249.618 252.813  1.00118.98           C  
ATOM   1058  CD  GLU A 137     259.156 249.429 254.183  1.00111.55           C  
ATOM   1059  OE1 GLU A 137     259.651 248.605 254.984  1.00108.31           O  
ATOM   1060  OE2 GLU A 137     258.138 250.100 254.461  1.00105.55           O1-
ATOM   1061  N   VAL A 138     264.339 250.316 253.856  1.00151.11           N  
ATOM   1062  CA  VAL A 138     265.754 250.628 253.620  1.00153.16           C  
ATOM   1063  C   VAL A 138     266.641 249.419 253.933  1.00163.99           C  
ATOM   1064  O   VAL A 138     267.689 249.231 253.300  1.00172.77           O  
ATOM   1065  CB  VAL A 138     266.172 251.892 254.424  1.00140.53           C  
ATOM   1066  CG1 VAL A 138     267.691 252.021 254.596  1.00132.50           C  
ATOM   1067  CG2 VAL A 138     265.629 253.171 253.786  1.00130.96           C  
ATOM   1068  N   LEU A 139     266.221 248.559 254.876  1.00159.95           N  
ATOM   1069  CA  LEU A 139     267.009 247.398 255.327  1.00164.98           C  
ATOM   1070  C   LEU A 139     268.366 247.838 255.881  1.00161.70           C  
ATOM   1071  O   LEU A 139     269.416 247.246 255.588  1.00154.07           O  
ATOM   1072  CB  LEU A 139     267.179 246.346 254.219  1.00157.72           C  
ATOM   1073  CG  LEU A 139     265.958 245.574 253.710  1.00146.33           C  
ATOM   1074  CD1 LEU A 139     266.339 244.701 252.525  1.00139.93           C  
ATOM   1075  CD2 LEU A 139     265.373 244.732 254.825  1.00143.73           C  
ATOM   1076  N   ASP A 140     268.329 248.899 256.689  1.00158.81           N  
ATOM   1077  CA  ASP A 140     269.432 249.376 257.521  1.00156.68           C  
ATOM   1078  C   ASP A 140     270.547 250.043 256.713  1.00171.80           C  
ATOM   1079  O   ASP A 140     271.621 250.289 257.275  1.00178.78           O  
ATOM   1080  CB  ASP A 140     270.048 248.242 258.368  1.00142.98           C  
ATOM   1081  CG  ASP A 140     269.012 247.414 259.171  1.00121.47           C  
ATOM   1082  OD1 ASP A 140     268.138 246.769 258.558  1.00129.37           O  
ATOM   1083  OD2 ASP A 140     269.096 247.355 260.418  1.00103.19           O1-
ATOM   1084  N   GLN A 141     270.353 250.346 255.428  1.00184.19           N  
ATOM   1085  CA  GLN A 141     271.492 250.736 254.579  1.00187.96           C  
ATOM   1086  C   GLN A 141     271.424 252.166 254.057  1.00185.43           C  
ATOM   1087  O   GLN A 141     270.487 252.531 253.347  1.00186.06           O  
ATOM   1088  CB  GLN A 141     271.645 249.795 253.373  1.00186.87           C  
ATOM   1089  CG  GLN A 141     272.640 250.361 252.344  1.00181.25           C  
ATOM   1090  CD  GLN A 141     272.808 249.514 251.101  1.00175.72           C  
ATOM   1091  OE1 GLN A 141     272.578 248.305 251.120  1.00176.54           O  
ATOM   1092  NE2 GLN A 141     273.223 250.151 250.008  1.00171.38           N  
ATOM   1093  N   ASP A 142     272.440 252.968 254.371  1.00170.58           N  
ATOM   1094  CA  ASP A 142     273.611 252.517 255.126  1.00164.75           C  
ATOM   1095  C   ASP A 142     273.450 252.887 256.600  1.00158.89           C  
ATOM   1096  O   ASP A 142     273.137 254.029 256.932  1.00154.56           O  
ATOM   1097  CB  ASP A 142     274.907 253.103 254.539  1.00168.32           C  
ATOM   1098  CG  ASP A 142     276.153 252.581 255.230  1.00167.21           C  
ATOM   1099  OD1 ASP A 142     276.331 251.334 255.197  1.00171.05           O  
ATOM   1100  OD2 ASP A 142     276.925 253.430 255.776  1.00164.64           O1-
ATOM   1101  N   GLY A 143     273.693 251.908 257.479  1.00156.00           N  
ATOM   1102  CA  GLY A 143     273.420 252.100 258.891  1.00144.76           C  
ATOM   1103  C   GLY A 143     274.278 253.138 259.572  1.00130.39           C  
ATOM   1104  O   GLY A 143     273.870 253.686 260.602  1.00117.83           O  
ATOM   1105  N   THR A 144     275.487 253.396 259.051  1.00119.30           N  
ATOM   1106  CA  THR A 144     276.303 254.457 259.641  1.00123.18           C  
ATOM   1107  C   THR A 144     275.516 255.732 259.885  1.00126.23           C  
ATOM   1108  O   THR A 144     275.923 256.544 260.721  1.00130.44           O  
ATOM   1109  CB  THR A 144     277.500 254.854 258.771  1.00122.11           C  
ATOM   1110  OG1 THR A 144     278.441 255.552 259.602  1.00120.89           O  
ATOM   1111  CG2 THR A 144     277.071 255.824 257.663  1.00120.67           C  
ATOM   1112  N   PHE A 145     274.390 255.926 259.188  1.00113.02           N  
ATOM   1113  CA  PHE A 145     273.616 257.151 259.375  1.00109.78           C  
ATOM   1114  C   PHE A 145     272.960 257.191 260.746  1.00109.18           C  
ATOM   1115  O   PHE A 145     273.004 258.211 261.446  1.00121.00           O  
ATOM   1116  CB  PHE A 145     272.575 257.314 258.275  1.00100.35           C  
ATOM   1117  CG  PHE A 145     271.478 258.257 258.655  1.00 96.58           C  
ATOM   1118  CD1 PHE A 145     271.659 259.634 258.661  1.00100.13           C  
ATOM   1119  CD2 PHE A 145     270.267 257.747 259.060  1.00 88.41           C  
ATOM   1120  CE1 PHE A 145     270.629 260.474 259.047  1.00 87.87           C  
ATOM   1121  CE2 PHE A 145     269.251 258.574 259.440  1.00 91.49           C  
ATOM   1122  CZ  PHE A 145     269.427 259.936 259.441  1.00 84.44           C  
ATOM   1123  N   ILE A 146     272.334 256.092 261.146  1.00 89.97           N  
ATOM   1124  CA  ILE A 146     271.805 256.022 262.497  1.00 70.83           C  
ATOM   1125  C   ILE A 146     272.923 256.133 263.520  1.00 76.71           C  
ATOM   1126  O   ILE A 146     272.762 256.770 264.561  1.00 77.23           O  
ATOM   1127  CB  ILE A 146     271.011 254.728 262.683  1.00 69.18           C  
ATOM   1128  CG1 ILE A 146     269.898 254.642 261.645  1.00 81.99           C  
ATOM   1129  CG2 ILE A 146     270.513 254.636 264.109  1.00 58.41           C  
ATOM   1130  CD1 ILE A 146     268.889 255.747 261.744  1.00 79.00           C  
ATOM   1131  N   GLU A 147     274.073 255.516 263.259  1.00 91.73           N  
ATOM   1132  CA  GLU A 147     275.156 255.614 264.237  1.00101.35           C  
ATOM   1133  C   GLU A 147     275.663 257.045 264.361  1.00101.50           C  
ATOM   1134  O   GLU A 147     275.964 257.511 265.466  1.00102.69           O  
ATOM   1135  CB  GLU A 147     276.300 254.670 263.862  1.00117.88           C  
ATOM   1136  CG  GLU A 147     277.477 254.624 264.873  1.00130.66           C  
ATOM   1137  CD  GLU A 147     278.674 253.806 264.373  1.00136.52           C  
ATOM   1138  OE1 GLU A 147     278.616 253.260 263.249  1.00135.11           O  
ATOM   1139  OE2 GLU A 147     279.683 253.729 265.109  1.00138.33           O1-
ATOM   1140  N   GLU A 148     275.781 257.756 263.233  1.00 95.08           N  
ATOM   1141  CA  GLU A 148     276.250 259.140 263.291  1.00 90.12           C  
ATOM   1142  C   GLU A 148     275.166 260.067 263.825  1.00 88.32           C  
ATOM   1143  O   GLU A 148     275.476 261.094 264.443  1.00101.99           O  
ATOM   1144  CB  GLU A 148     276.777 259.590 261.930  1.00101.78           C  
ATOM   1145  CG  GLU A 148     275.807 259.630 260.796  1.00 98.94           C  
ATOM   1146  CD  GLU A 148     276.544 259.565 259.474  1.00106.67           C  
ATOM   1147  OE1 GLU A 148     275.909 259.194 258.466  1.00104.12           O  
ATOM   1148  OE2 GLU A 148     277.764 259.863 259.444  1.00109.12           O1-
ATOM   1149  N   LEU A 149     273.901 259.733 263.566  1.00 88.16           N  
ATOM   1150  CA  LEU A 149     272.800 260.473 264.160  1.00 77.84           C  
ATOM   1151  C   LEU A 149     272.839 260.406 265.680  1.00 78.10           C  
ATOM   1152  O   LEU A 149     272.582 261.397 266.363  1.00 89.23           O  
ATOM   1153  CB  LEU A 149     271.479 259.920 263.650  1.00 63.50           C  
ATOM   1154  CG  LEU A 149     270.296 260.746 264.131  1.00 70.99           C  
ATOM   1155  CD1 LEU A 149     270.364 262.177 263.665  1.00 87.40           C  
ATOM   1156  CD2 LEU A 149     269.075 260.105 263.614  1.00 82.91           C  
ATOM   1157  N   ILE A 150     273.145 259.251 266.245  1.00 77.00           N  
ATOM   1158  CA  ILE A 150     273.260 259.198 267.698  1.00 82.40           C  
ATOM   1159  C   ILE A 150     274.501 259.975 268.178  1.00 77.96           C  
ATOM   1160  O   ILE A 150     274.536 260.439 269.323  1.00 68.68           O  
ATOM   1161  CB  ILE A 150     273.257 257.732 268.167  1.00 76.98           C  
ATOM   1162  CG1 ILE A 150     271.955 257.062 267.784  1.00 65.55           C  
ATOM   1163  CG2 ILE A 150     273.319 257.633 269.676  1.00 73.27           C  
ATOM   1164  CD1 ILE A 150     271.937 255.597 268.135  1.00 80.97           C  
ATOM   1165  N   LYS A 151     275.546 260.112 267.324  1.00 85.80           N  
ATOM   1166  CA  LYS A 151     276.760 260.854 267.710  1.00 95.39           C  
ATOM   1167  C   LYS A 151     276.430 262.281 268.099  1.00 94.62           C  
ATOM   1168  O   LYS A 151     276.962 262.817 269.081  1.00 83.92           O  
ATOM   1169  CB  LYS A 151     277.777 260.900 266.554  1.00 97.13           C  
ATOM   1170  CG  LYS A 151     278.416 259.578 266.176  1.00110.65           C  
ATOM   1171  CD  LYS A 151     279.299 259.708 264.927  1.00121.63           C  
ATOM   1172  CE  LYS A 151     279.746 258.330 264.416  1.00124.61           C  
ATOM   1173  NZ  LYS A 151     280.506 258.415 263.133  1.00124.75           N1+
ATOM   1174  N   ASN A 152     275.542 262.896 267.331  1.00 83.15           N  
ATOM   1175  CA  ASN A 152     275.149 264.269 267.513  1.00 75.07           C  
ATOM   1176  C   ASN A 152     274.467 264.500 268.845  1.00 68.03           C  
ATOM   1177  O   ASN A 152     274.531 265.617 269.379  1.00 92.18           O  
ATOM   1178  CB  ASN A 152     274.244 264.624 266.351  1.00 84.06           C  
ATOM   1179  CG  ASN A 152     275.019 264.715 265.083  1.00 86.89           C  
ATOM   1180  OD1 ASN A 152     276.247 264.824 265.133  1.00 95.86           O  
ATOM   1181  ND2 ASN A 152     274.352 264.612 263.954  1.00 77.85           N  
ATOM   1182  N   TYR A 153     273.791 263.488 269.381  1.00 58.40           N  
ATOM   1183  CA  TYR A 153     273.197 263.599 270.703  1.00 67.46           C  
ATOM   1184  C   TYR A 153     274.123 263.068 271.798  1.00 82.87           C  
ATOM   1185  O   TYR A 153     273.662 262.772 272.911  1.00 84.30           O  
ATOM   1186  CB  TYR A 153     271.829 262.931 270.748  1.00 62.97           C  
ATOM   1187  CG  TYR A 153     270.844 263.665 269.866  1.00 67.05           C  
ATOM   1188  CD1 TYR A 153     270.824 263.391 268.516  1.00 61.36           C  
ATOM   1189  CD2 TYR A 153     269.956 264.627 270.361  1.00 57.06           C  
ATOM   1190  CE1 TYR A 153     269.971 264.007 267.676  1.00 53.43           C  
ATOM   1191  CE2 TYR A 153     269.082 265.271 269.505  1.00 57.58           C  
ATOM   1192  CZ  TYR A 153     269.106 264.939 268.153  1.00 56.47           C  
ATOM   1193  OH  TYR A 153     268.301 265.485 267.191  1.00 58.86           O  
ATOM   1194  N   ASP A 154     275.423 262.918 271.501  1.00 80.52           N  
ATOM   1195  CA  ASP A 154     276.392 262.455 272.493  1.00 94.88           C  
ATOM   1196  C   ASP A 154     276.019 261.044 272.915  1.00 93.25           C  
ATOM   1197  O   ASP A 154     276.167 260.654 274.069  1.00 99.81           O  
ATOM   1198  CB  ASP A 154     276.463 263.392 273.716  1.00105.76           C  
ATOM   1199  CG  ASP A 154     277.296 264.661 273.472  1.00100.04           C  
ATOM   1200  OD1 ASP A 154     277.757 264.898 272.324  1.00 81.65           O  
ATOM   1201  OD2 ASP A 154     277.479 265.436 274.431  1.00107.87           O1-
ATOM   1202  N   GLY A 155     275.451 260.297 271.978  1.00 88.20           N  
ATOM   1203  CA  GLY A 155     275.006 258.964 272.293  1.00 84.26           C  
ATOM   1204  C   GLY A 155     273.828 258.908 273.237  1.00 87.19           C  
ATOM   1205  O   GLY A 155     273.642 257.896 273.908  1.00105.58           O  
ATOM   1206  N   LYS A 156     273.020 259.970 273.326  1.00 85.19           N  
ATOM   1207  CA  LYS A 156     271.931 259.998 274.298  1.00 83.67           C  
ATOM   1208  C   LYS A 156     270.595 259.930 273.575  1.00 74.78           C  
ATOM   1209  O   LYS A 156     270.192 260.874 272.873  1.00 55.78           O  
ATOM   1210  CB  LYS A 156     271.996 261.249 275.167  1.00 81.20           C  
ATOM   1211  CG  LYS A 156     273.342 261.481 275.810  1.00 95.91           C  
ATOM   1212  CD  LYS A 156     273.276 262.646 276.793  1.00 96.62           C  
ATOM   1213  CE  LYS A 156     274.136 262.375 278.025  1.00 97.46           C  
ATOM   1214  NZ  LYS A 156     273.846 263.304 279.156  1.00 99.03           N1+
ATOM   1215  N   VAL A 157     269.893 258.836 273.817  1.00 67.69           N  
ATOM   1216  CA  VAL A 157     268.563 258.604 273.307  1.00 64.84           C  
ATOM   1217  C   VAL A 157     267.741 258.170 274.494  1.00 64.31           C  
ATOM   1218  O   VAL A 157     268.255 257.504 275.399  1.00 70.72           O  
ATOM   1219  CB  VAL A 157     268.562 257.499 272.236  1.00 67.77           C  
ATOM   1220  CG1 VAL A 157     267.193 257.350 271.611  1.00 78.47           C  
ATOM   1221  CG2 VAL A 157     269.693 257.720 271.215  1.00 53.36           C  
ATOM   1222  N   HIS A 158     266.477 258.564 274.489  1.00 64.18           N  
ATOM   1223  CA  HIS A 158     265.497 258.214 275.487  1.00 56.50           C  
ATOM   1224  C   HIS A 158     264.728 256.986 275.043  1.00 69.84           C  
ATOM   1225  O   HIS A 158     264.122 257.009 273.991  1.00 83.28           O  
ATOM   1226  CB  HIS A 158     264.549 259.382 275.700  1.00 54.20           C  
ATOM   1227  CG  HIS A 158     263.311 259.000 276.424  1.00 72.43           C  
ATOM   1228  ND1 HIS A 158     262.065 259.044 275.835  1.00 68.67           N  
ATOM   1229  CD2 HIS A 158     263.129 258.491 277.664  1.00 85.54           C  
ATOM   1230  CE1 HIS A 158     261.165 258.608 276.697  1.00 78.98           C  
ATOM   1231  NE2 HIS A 158     261.784 258.267 277.814  1.00 81.90           N  
ATOM   1232  N   GLY A 159     264.739 255.924 275.829  1.00 59.27           N  
ATOM   1233  CA  GLY A 159     265.629 255.815 276.956  1.00 66.46           C  
ATOM   1234  C   GLY A 159     266.623 254.690 276.766  1.00 75.39           C  
ATOM   1235  O   GLY A 159     266.207 253.545 276.685  1.00 88.37           O  
ATOM   1236  N   ASP A 160     267.914 254.997 276.725  1.00 73.67           N  
ATOM   1237  CA  ASP A 160     268.966 254.007 276.589  1.00 76.97           C  
ATOM   1238  C   ASP A 160     269.628 253.886 277.952  1.00 84.46           C  
ATOM   1239  O   ASP A 160     270.341 254.794 278.355  1.00105.22           O  
ATOM   1240  CB  ASP A 160     270.004 254.465 275.565  1.00 74.54           C  
ATOM   1241  CG  ASP A 160     271.246 253.563 275.528  1.00 98.10           C  
ATOM   1242  OD1 ASP A 160     271.230 252.405 276.024  1.00110.43           O  
ATOM   1243  OD2 ASP A 160     272.307 254.078 275.113  1.00100.20           O1-
ATOM   1244  N   ARG A 161     269.455 252.770 278.650  1.00 99.81           N  
ATOM   1245  CA  ARG A 161     270.185 252.573 279.907  1.00107.32           C  
ATOM   1246  C   ARG A 161     270.205 251.102 280.286  1.00113.69           C  
ATOM   1247  O   ARG A 161     269.392 250.312 279.798  1.00115.50           O  
ATOM   1248  CB  ARG A 161     269.630 253.355 281.099  1.00108.61           C  
ATOM   1249  CG  ARG A 161     268.089 253.330 281.118  1.00123.39           C  
ATOM   1250  CD  ARG A 161     267.498 253.854 282.394  1.00116.55           C  
ATOM   1251  NE  ARG A 161     266.715 252.810 283.067  1.00132.72           N  
ATOM   1252  CZ  ARG A 161     266.175 252.946 284.249  1.00139.79           C  
ATOM   1253  NH1 ARG A 161     265.511 251.988 284.824  1.00117.09           N1+
ATOM   1254  NH2 ARG A 161     266.356 254.044 284.850  1.00123.77           N  
ATOM   1255  N   GLU A 162     270.989 231.851 288.750  1.00118.34           N  
ATOM   1256  CA  GLU A 162     270.474 231.460 290.064  1.00123.23           C  
ATOM   1257  C   GLU A 162     269.243 232.278 290.466  1.00130.45           C  
ATOM   1258  O   GLU A 162     268.277 231.725 291.014  1.00134.15           O  
ATOM   1259  CB  GLU A 162     271.570 231.599 291.131  1.00119.24           C  
ATOM   1260  CG  GLU A 162     272.906 230.858 290.922  1.00120.07           C  
ATOM   1261  CD  GLU A 162     273.853 231.634 290.048  1.00128.29           C  
ATOM   1262  OE1 GLU A 162     273.354 232.498 289.301  1.00132.39           O  
ATOM   1263  OE2 GLU A 162     275.087 231.452 290.156  1.00133.73           O1-
ATOM   1264  N   CYS A 163     269.260 233.583 290.201  1.00123.21           N  
ATOM   1265  CA  CYS A 163     268.162 234.472 290.551  1.00117.17           C  
ATOM   1266  C   CYS A 163     266.998 234.277 289.585  1.00127.46           C  
ATOM   1267  O   CYS A 163     267.155 233.708 288.500  1.00127.47           O  
ATOM   1268  CB  CYS A 163     268.605 235.937 290.598  1.00111.38           C  
ATOM   1269  SG  CYS A 163     269.744 236.222 291.963  1.00110.77           S  
ATOM   1270  N   GLY A 164     265.830 234.754 289.963  1.00134.27           N  
ATOM   1271  CA  GLY A 164     264.662 234.454 289.134  1.00135.21           C  
ATOM   1272  C   GLY A 164     264.181 235.537 288.176  1.00122.29           C  
ATOM   1273  O   GLY A 164     264.089 235.311 286.965  1.00121.33           O  
ATOM   1274  N   PHE A 165     263.827 236.708 288.713  1.00101.44           N  
ATOM   1275  CA  PHE A 165     263.287 237.828 287.978  1.00 96.89           C  
ATOM   1276  C   PHE A 165     264.190 239.060 288.038  1.00110.87           C  
ATOM   1277  O   PHE A 165     264.799 239.328 289.067  1.00127.56           O  
ATOM   1278  CB  PHE A 165     261.991 238.153 288.584  1.00110.49           C  
ATOM   1279  CG  PHE A 165     261.371 239.325 288.025  1.00118.27           C  
ATOM   1280  CD1 PHE A 165     261.595 240.581 288.544  1.00125.32           C  
ATOM   1281  CD2 PHE A 165     260.550 239.166 286.945  1.00110.99           C  
ATOM   1282  CE1 PHE A 165     261.009 241.646 287.985  1.00113.68           C  
ATOM   1283  CE2 PHE A 165     259.958 240.207 286.390  1.00101.03           C  
ATOM   1284  CZ  PHE A 165     260.178 241.463 286.903  1.00 98.87           C  
ATOM   1285  N   ILE A 166     264.249 239.830 286.939  1.00110.52           N  
ATOM   1286  CA  ILE A 166     264.876 241.160 286.932  1.00110.04           C  
ATOM   1287  C   ILE A 166     264.161 242.015 285.895  1.00115.53           C  
ATOM   1288  O   ILE A 166     263.803 241.545 284.810  1.00115.09           O  
ATOM   1289  CB  ILE A 166     266.396 241.147 286.634  1.00106.78           C  
ATOM   1290  CG1 ILE A 166     267.018 242.556 286.700  1.00 82.78           C  
ATOM   1291  CG2 ILE A 166     266.674 240.582 285.256  1.00111.66           C  
ATOM   1292  CD1 ILE A 166     266.888 243.255 288.027  1.00 90.65           C  
ATOM   1293  N   ASN A 167     263.975 243.293 286.221  1.00118.89           N  
ATOM   1294  CA  ASN A 167     263.382 244.241 285.294  1.00120.46           C  
ATOM   1295  C   ASN A 167     264.075 245.580 285.497  1.00131.59           C  
ATOM   1296  O   ASN A 167     264.777 245.792 286.490  1.00131.86           O  
ATOM   1297  CB  ASN A 167     261.861 244.333 285.499  1.00119.25           C  
ATOM   1298  CG  ASN A 167     261.160 245.055 284.362  1.00136.96           C  
ATOM   1299  OD1 ASN A 167     261.699 245.185 283.260  1.00148.72           O  
ATOM   1300  ND2 ASN A 167     259.950 245.534 284.630  1.00135.21           N  
ATOM   1301  N   ASP A 168     263.874 246.483 284.531  1.00138.91           N  
ATOM   1302  CA  ASP A 168     264.539 247.786 284.548  1.00131.22           C  
ATOM   1303  C   ASP A 168     264.309 248.529 285.858  1.00132.40           C  
ATOM   1304  O   ASP A 168     265.257 249.042 286.457  1.00133.29           O  
ATOM   1305  CB  ASP A 168     264.055 248.619 283.365  1.00125.43           C  
ATOM   1306  CG  ASP A 168     264.580 248.115 282.043  1.00128.29           C  
ATOM   1307  OD1 ASP A 168     265.439 247.210 282.054  1.00138.22           O  
ATOM   1308  OD2 ASP A 168     264.138 248.624 280.995  1.00121.97           O1-
ATOM   1309  N   GLU A 169     263.062 248.548 286.351  1.00135.61           N  
ATOM   1310  CA  GLU A 169     262.769 249.277 287.581  1.00142.08           C  
ATOM   1311  C   GLU A 169     263.529 248.699 288.763  1.00140.03           C  
ATOM   1312  O   GLU A 169     264.146 249.441 289.547  1.00135.78           O  
ATOM   1313  CB  GLU A 169     261.257 249.250 287.864  1.00141.96           C  
ATOM   1314  CG  GLU A 169     260.384 249.852 286.772  1.00140.07           C  
ATOM   1315  CD  GLU A 169     258.901 249.802 287.110  1.00132.44           C  
ATOM   1316  OE1 GLU A 169     258.538 249.135 288.100  1.00123.56           O  
ATOM   1317  OE2 GLU A 169     258.106 250.486 286.424  1.00139.00           O1-
ATOM   1318  N   ILE A 170     263.502 247.373 288.901  1.00144.40           N  
ATOM   1319  CA  ILE A 170     264.235 246.716 289.979  1.00135.82           C  
ATOM   1320  C   ILE A 170     265.742 246.822 289.767  1.00134.63           C  
ATOM   1321  O   ILE A 170     266.506 247.004 290.721  1.00136.78           O  
ATOM   1322  CB  ILE A 170     263.779 245.240 290.086  1.00130.11           C  
ATOM   1323  CG1 ILE A 170     262.296 245.186 290.474  1.00126.95           C  
ATOM   1324  CG2 ILE A 170     264.589 244.547 291.139  1.00125.98           C  
ATOM   1325  CD1 ILE A 170     261.376 244.983 289.299  1.00127.39           C  
ATOM   1326  N   PHE A 171     266.187 246.713 288.509  1.00134.72           N  
ATOM   1327  CA  PHE A 171     267.615 246.810 288.199  1.00138.72           C  
ATOM   1328  C   PHE A 171     268.223 248.140 288.653  1.00138.80           C  
ATOM   1329  O   PHE A 171     269.334 248.161 289.190  1.00137.75           O  
ATOM   1330  CB  PHE A 171     267.842 246.604 286.698  1.00130.62           C  
ATOM   1331  CG  PHE A 171     269.281 246.681 286.284  1.00126.21           C  
ATOM   1332  CD1 PHE A 171     270.232 245.894 286.915  1.00115.60           C  
ATOM   1333  CD2 PHE A 171     269.679 247.499 285.242  1.00129.66           C  
ATOM   1334  CE1 PHE A 171     271.557 245.935 286.536  1.00111.14           C  
ATOM   1335  CE2 PHE A 171     271.014 247.541 284.851  1.00126.80           C  
ATOM   1336  CZ  PHE A 171     271.949 246.754 285.503  1.00119.53           C  
ATOM   1337  N   VAL A 172     267.550 249.266 288.386  1.00138.52           N  
ATOM   1338  CA  VAL A 172     268.083 250.562 288.811  1.00133.42           C  
ATOM   1339  C   VAL A 172     268.198 250.615 290.332  1.00137.61           C  
ATOM   1340  O   VAL A 172     269.213 251.061 290.883  1.00138.68           O  
ATOM   1341  CB  VAL A 172     267.213 251.722 288.284  1.00124.76           C  
ATOM   1342  CG1 VAL A 172     267.909 253.086 288.557  1.00124.84           C  
ATOM   1343  CG2 VAL A 172     266.862 251.545 286.798  1.00122.92           C  
ATOM   1344  N   GLU A 173     267.143 250.169 291.026  1.00137.67           N  
ATOM   1345  CA  GLU A 173     267.113 250.187 292.486  1.00140.03           C  
ATOM   1346  C   GLU A 173     268.238 249.341 293.049  1.00143.01           C  
ATOM   1347  O   GLU A 173     268.815 249.667 294.094  1.00138.09           O  
ATOM   1348  CB  GLU A 173     265.773 249.665 292.993  1.00137.88           C  
ATOM   1349  CG  GLU A 173     264.562 250.437 292.496  1.00140.04           C  
ATOM   1350  CD  GLU A 173     263.266 250.015 293.187  1.00144.59           C  
ATOM   1351  OE1 GLU A 173     263.241 248.928 293.805  1.00144.03           O  
ATOM   1352  OE2 GLU A 173     262.255 250.747 293.073  1.00150.18           O1-
ATOM   1353  N   LEU A 174     268.539 248.227 292.386  1.00149.44           N  
ATOM   1354  CA  LEU A 174     269.633 247.385 292.840  1.00142.32           C  
ATOM   1355  C   LEU A 174     270.954 248.124 292.715  1.00151.57           C  
ATOM   1356  O   LEU A 174     271.721 248.197 293.678  1.00157.39           O  
ATOM   1357  CB  LEU A 174     269.648 246.087 292.047  1.00123.59           C  
ATOM   1358  CG  LEU A 174     270.872 245.203 292.207  1.00117.34           C  
ATOM   1359  CD1 LEU A 174     271.099 244.803 293.658  1.00120.34           C  
ATOM   1360  CD2 LEU A 174     270.638 243.981 291.374  1.00118.56           C  
ATOM   1361  N   VAL A 175     271.177 248.797 291.585  1.00153.40           N  
ATOM   1362  CA  VAL A 175     272.423 249.538 291.413  1.00145.98           C  
ATOM   1363  C   VAL A 175     272.532 250.657 292.437  1.00152.06           C  
ATOM   1364  O   VAL A 175     273.599 250.883 293.023  1.00148.98           O  
ATOM   1365  CB  VAL A 175     272.530 250.098 289.993  1.00142.12           C  
ATOM   1366  CG1 VAL A 175     273.821 250.867 289.893  1.00145.91           C  
ATOM   1367  CG2 VAL A 175     272.481 248.981 288.973  1.00135.33           C  
ATOM   1368  N   ASN A 176     271.433 251.380 292.659  1.00155.56           N  
ATOM   1369  CA  ASN A 176     271.418 252.423 293.682  1.00157.20           C  
ATOM   1370  C   ASN A 176     271.670 251.823 295.063  1.00170.22           C  
ATOM   1371  O   ASN A 176     272.516 252.313 295.825  1.00176.53           O  
ATOM   1372  CB  ASN A 176     270.078 253.158 293.647  1.00147.14           C  
ATOM   1373  CG  ASN A 176     270.019 254.322 294.618  1.00140.42           C  
ATOM   1374  OD1 ASN A 176     270.988 254.625 295.313  1.00148.62           O  
ATOM   1375  ND2 ASN A 176     268.842 254.929 294.733  1.00131.82           N  
ATOM   1376  N   ALA A 177     270.938 250.754 295.400  1.00171.43           N  
ATOM   1377  CA  ALA A 177     271.152 250.082 296.679  1.00167.74           C  
ATOM   1378  C   ALA A 177     272.589 249.553 296.768  1.00175.82           C  
ATOM   1379  O   ALA A 177     273.181 249.536 297.853  1.00183.70           O  
ATOM   1380  CB  ALA A 177     270.118 248.970 296.899  1.00159.98           C  
ATOM   1381  N   LEU A 178     273.160 249.091 295.641  1.00170.47           N  
ATOM   1382  CA  LEU A 178     274.569 248.687 295.627  1.00163.58           C  
ATOM   1383  C   LEU A 178     275.476 249.869 295.932  1.00171.41           C  
ATOM   1384  O   LEU A 178     276.462 249.737 296.668  1.00176.99           O  
ATOM   1385  CB  LEU A 178     274.949 248.128 294.254  1.00155.65           C  
ATOM   1386  CG  LEU A 178     274.277 246.852 293.756  1.00153.54           C  
ATOM   1387  CD1 LEU A 178     274.730 246.432 292.350  1.00157.50           C  
ATOM   1388  CD2 LEU A 178     274.436 245.720 294.769  1.00147.74           C  
ATOM   1389  N   GLY A 179     275.181 251.022 295.324  1.00165.88           N  
ATOM   1390  CA  GLY A 179     276.004 252.199 295.544  1.00166.16           C  
ATOM   1391  C   GLY A 179     275.999 252.656 296.985  1.00170.78           C  
ATOM   1392  O   GLY A 179     277.043 253.016 297.536  1.00167.08           O  
ATOM   1393  N   GLN A 180     274.820 252.664 297.611  1.00177.77           N  
ATOM   1394  CA  GLN A 180     274.721 253.070 299.010  1.00175.31           C  
ATOM   1395  C   GLN A 180     275.342 252.031 299.933  1.00182.70           C  
ATOM   1396  O   GLN A 180     275.993 252.385 300.925  1.00177.54           O  
ATOM   1397  CB  GLN A 180     273.258 253.323 299.390  1.00161.43           C  
ATOM   1398  CG  GLN A 180     272.964 253.380 300.906  1.00149.55           C  
ATOM   1399  CD  GLN A 180     273.576 254.592 301.623  1.00138.79           C  
ATOM   1400  OE1 GLN A 180     274.684 255.024 301.315  1.00141.47           O  
ATOM   1401  NE2 GLN A 180     272.848 255.131 302.595  1.00126.98           N  
ATOM   1402  N   TYR A 181     275.155 250.744 299.623  1.00195.40           N  
ATOM   1403  CA  TYR A 181     275.826 249.705 300.392  1.00197.04           C  
ATOM   1404  C   TYR A 181     277.332 249.911 300.371  1.00191.75           C  
ATOM   1405  O   TYR A 181     277.983 249.954 301.421  1.00192.28           O  
ATOM   1406  CB  TYR A 181     275.486 248.312 299.855  1.00194.04           C  
ATOM   1407  CG  TYR A 181     276.210 247.241 300.638  1.00187.91           C  
ATOM   1408  CD1 TYR A 181     275.675 246.760 301.825  1.00180.17           C  
ATOM   1409  CD2 TYR A 181     277.447 246.745 300.221  1.00190.10           C  
ATOM   1410  CE1 TYR A 181     276.325 245.810 302.564  1.00178.55           C  
ATOM   1411  CE2 TYR A 181     278.114 245.784 300.964  1.00185.15           C  
ATOM   1412  CZ  TYR A 181     277.539 245.322 302.139  1.00178.57           C  
ATOM   1413  OH  TYR A 181     278.149 244.373 302.920  1.00179.84           O  
ATOM   1414  N   ASN A 182     277.898 250.040 299.173  1.00186.46           N  
ATOM   1415  CA  ASN A 182     279.330 250.213 298.975  1.00184.88           C  
ATOM   1416  C   ASN A 182     280.109 249.052 299.591  1.00184.20           C  
ATOM   1417  O   ASN A 182     281.333 249.094 299.701  1.00185.26           O  
ATOM   1418  CB  ASN A 182     279.800 251.546 299.562  1.00179.93           C  
ATOM   1419  CG  ASN A 182     281.153 251.963 299.038  1.00171.33           C  
ATOM   1420  OD1 ASN A 182     281.253 252.733 298.078  1.00166.84           O  
ATOM   1421  ND2 ASN A 182     282.207 251.443 299.653  1.00167.53           N  
ATOM   1422  N   GLU A 211     283.875 252.692 301.446  1.00168.92           N  
ATOM   1423  CA  GLU A 211     283.655 254.132 301.526  1.00169.83           C  
ATOM   1424  C   GLU A 211     283.233 254.771 300.204  1.00173.26           C  
ATOM   1425  O   GLU A 211     283.121 254.112 299.173  1.00174.80           O  
ATOM   1426  CB  GLU A 211     284.919 254.835 302.016  1.00167.76           C  
ATOM   1427  CG  GLU A 211     286.126 254.598 301.113  1.00164.64           C  
ATOM   1428  CD  GLU A 211     287.064 255.794 301.032  1.00159.65           C  
ATOM   1429  OE1 GLU A 211     286.578 256.943 300.990  1.00160.01           O  
ATOM   1430  OE2 GLU A 211     288.295 255.580 300.998  1.00153.75           O1-
ATOM   1431  N   SER A 212     283.065 256.085 300.248  1.00177.63           N  
ATOM   1432  CA  SER A 212     282.503 256.849 299.143  1.00176.06           C  
ATOM   1433  C   SER A 212     283.546 257.832 298.587  1.00182.96           C  
ATOM   1434  O   SER A 212     284.464 258.205 299.318  1.00186.27           O  
ATOM   1435  CB  SER A 212     281.260 257.579 299.642  1.00167.13           C  
ATOM   1436  OG  SER A 212     281.624 258.630 300.519  1.00162.89           O  
ATOM   1437  N   ARG A 213     283.456 258.254 297.319  1.00182.25           N  
ATOM   1438  CA  ARG A 213     282.449 257.845 296.336  1.00185.25           C  
ATOM   1439  C   ARG A 213     283.143 257.386 295.047  1.00189.23           C  
ATOM   1440  O   ARG A 213     284.226 257.876 294.721  1.00187.66           O  
ATOM   1441  CB  ARG A 213     281.488 259.005 296.019  1.00181.12           C  
ATOM   1442  CG  ARG A 213     280.882 259.696 297.228  1.00177.34           C  
ATOM   1443  CD  ARG A 213     280.160 260.967 296.879  1.00172.32           C  
ATOM   1444  NE  ARG A 213     281.085 262.082 296.734  1.00169.78           N  
ATOM   1445  CZ  ARG A 213     280.705 263.353 296.687  1.00166.94           C  
ATOM   1446  NH1 ARG A 213     279.418 263.657 296.781  1.00164.48           N1+
ATOM   1447  NH2 ARG A 213     281.607 264.316 296.554  1.00168.86           N  
ATOM   1448  N   PRO A 214     282.525 256.449 294.305  1.00194.48           N  
ATOM   1449  CA  PRO A 214     283.089 256.113 292.984  1.00193.20           C  
ATOM   1450  C   PRO A 214     283.093 257.293 291.966  1.00195.01           C  
ATOM   1451  O   PRO A 214     284.112 257.458 291.290  1.00189.05           O  
ATOM   1452  CB  PRO A 214     282.200 254.952 292.504  1.00192.88           C  
ATOM   1453  CG  PRO A 214     281.562 254.403 293.753  1.00193.96           C  
ATOM   1454  CD  PRO A 214     281.441 255.540 294.716  1.00195.70           C  
ATOM   1455  N   PRO A 215     282.008 258.103 291.853  1.00198.03           N  
ATOM   1456  CA  PRO A 215     280.645 258.081 292.417  1.00195.82           C  
ATOM   1457  C   PRO A 215     279.769 257.010 291.760  1.00196.91           C  
ATOM   1458  O   PRO A 215     278.943 256.377 292.421  1.00191.04           O  
ATOM   1459  CB  PRO A 215     280.104 259.489 292.116  1.00192.07           C  
ATOM   1460  CG  PRO A 215     281.304 260.318 291.788  1.00194.26           C  
ATOM   1461  CD  PRO A 215     282.268 259.368 291.145  1.00197.84           C  
ATOM   1462  N   ARG A 216     279.969 256.805 290.464  1.00193.92           N  
ATOM   1463  CA  ARG A 216     279.311 255.726 289.744  1.00182.53           C  
ATOM   1464  C   ARG A 216     280.350 254.918 288.962  1.00175.55           C  
ATOM   1465  O   ARG A 216     280.184 254.627 287.778  1.00169.72           O  
ATOM   1466  CB  ARG A 216     278.228 256.281 288.815  1.00177.49           C  
ATOM   1467  CG  ARG A 216     278.729 257.322 287.823  1.00176.57           C  
ATOM   1468  CD  ARG A 216     277.651 257.673 286.814  1.00174.35           C  
ATOM   1469  NE  ARG A 216     278.188 258.292 285.603  1.00174.72           N  
ATOM   1470  CZ  ARG A 216     278.459 257.631 284.481  1.00171.22           C  
ATOM   1471  NH1 ARG A 216     278.245 256.323 284.412  1.00167.86           N1+
ATOM   1472  NH2 ARG A 216     278.942 258.276 283.425  1.00170.80           N  
ATOM   1473  N   SER A 220     279.546 251.609 291.206  1.00130.08           N  
ATOM   1474  CA  SER A 220     280.988 251.370 291.191  1.00130.92           C  
ATOM   1475  C   SER A 220     281.363 250.550 289.969  1.00141.22           C  
ATOM   1476  O   SER A 220     280.522 249.843 289.427  1.00141.73           O  
ATOM   1477  CB  SER A 220     281.445 250.661 292.464  1.00126.57           C  
ATOM   1478  OG  SER A 220     281.172 251.437 293.611  1.00122.36           O  
ATOM   1479  N   ASP A 221     282.617 250.658 289.516  1.00161.03           N  
ATOM   1480  CA  ASP A 221     283.039 249.878 288.353  1.00163.64           C  
ATOM   1481  C   ASP A 221     283.219 248.410 288.710  1.00168.99           C  
ATOM   1482  O   ASP A 221     282.964 247.529 287.881  1.00173.19           O  
ATOM   1483  CB  ASP A 221     284.331 250.438 287.761  1.00157.93           C  
ATOM   1484  CG  ASP A 221     284.089 251.635 286.876  1.00159.01           C  
ATOM   1485  OD1 ASP A 221     282.912 251.893 286.548  1.00165.58           O  
ATOM   1486  OD2 ASP A 221     285.069 252.312 286.502  1.00156.12           O1-
ATOM   1487  N   LYS A 222     283.666 248.127 289.936  1.00167.40           N  
ATOM   1488  CA  LYS A 222     283.823 246.740 290.355  1.00163.77           C  
ATOM   1489  C   LYS A 222     282.489 245.998 290.370  1.00158.69           C  
ATOM   1490  O   LYS A 222     282.451 244.786 290.128  1.00156.56           O  
ATOM   1491  CB  LYS A 222     284.490 246.693 291.734  1.00162.39           C  
ATOM   1492  CG  LYS A 222     284.491 245.323 292.402  1.00158.34           C  
ATOM   1493  CD  LYS A 222     285.189 244.279 291.545  1.00155.44           C  
ATOM   1494  CE  LYS A 222     284.857 242.879 292.022  1.00154.79           C  
ATOM   1495  NZ  LYS A 222     283.387 242.694 292.166  1.00152.85           N1+
ATOM   1496  N   ILE A 223     281.374 246.699 290.612  1.00158.73           N  
ATOM   1497  CA  ILE A 223     280.128 245.987 290.920  1.00159.76           C  
ATOM   1498  C   ILE A 223     279.514 245.379 289.662  1.00157.12           C  
ATOM   1499  O   ILE A 223     278.968 244.269 289.708  1.00154.05           O  
ATOM   1500  CB  ILE A 223     279.120 246.895 291.647  1.00160.26           C  
ATOM   1501  CG1 ILE A 223     278.530 247.999 290.741  1.00157.99           C  
ATOM   1502  CG2 ILE A 223     279.776 247.547 292.863  1.00159.16           C  
ATOM   1503  CD1 ILE A 223     277.222 247.621 289.987  1.00149.83           C  
ATOM   1504  N   PHE A 224     279.616 246.068 288.512  1.00152.65           N  
ATOM   1505  CA  PHE A 224     278.994 245.555 287.293  1.00147.29           C  
ATOM   1506  C   PHE A 224     279.489 244.159 286.957  1.00147.85           C  
ATOM   1507  O   PHE A 224     278.754 243.374 286.344  1.00142.40           O  
ATOM   1508  CB  PHE A 224     279.203 246.525 286.117  1.00144.31           C  
ATOM   1509  CG  PHE A 224     278.274 247.717 286.137  1.00145.39           C  
ATOM   1510  CD1 PHE A 224     276.956 247.557 285.737  1.00149.38           C  
ATOM   1511  CD2 PHE A 224     278.700 248.980 286.519  1.00144.35           C  
ATOM   1512  CE1 PHE A 224     276.069 248.622 285.729  1.00150.56           C  
ATOM   1513  CE2 PHE A 224     277.811 250.059 286.511  1.00146.41           C  
ATOM   1514  CZ  PHE A 224     276.495 249.875 286.115  1.00148.10           C  
ATOM   1515  N   GLU A 225     280.701 243.829 287.396  1.00155.07           N  
ATOM   1516  CA  GLU A 225     281.206 242.469 287.321  1.00146.90           C  
ATOM   1517  C   GLU A 225     280.425 241.543 288.247  1.00137.32           C  
ATOM   1518  O   GLU A 225     280.136 240.398 287.884  1.00135.73           O  
ATOM   1519  CB  GLU A 225     282.680 242.480 287.717  1.00144.87           C  
ATOM   1520  CG  GLU A 225     283.455 243.535 286.963  1.00146.66           C  
ATOM   1521  CD  GLU A 225     284.827 243.784 287.533  1.00151.09           C  
ATOM   1522  OE1 GLU A 225     285.416 242.834 288.089  1.00156.32           O  
ATOM   1523  OE2 GLU A 225     285.297 244.941 287.464  1.00150.74           O1-
ATOM   1524  N   ALA A 226     280.059 242.030 289.439  1.00130.45           N  
ATOM   1525  CA  ALA A 226     279.414 241.162 290.423  1.00132.35           C  
ATOM   1526  C   ALA A 226     278.023 240.741 289.979  1.00142.37           C  
ATOM   1527  O   ALA A 226     277.687 239.551 290.033  1.00145.76           O  
ATOM   1528  CB  ALA A 226     279.352 241.862 291.780  1.00132.38           C  
ATOM   1529  N   ILE A 227     277.200 241.696 289.547  1.00144.01           N  
ATOM   1530  CA  ILE A 227     275.861 241.345 289.090  1.00138.75           C  
ATOM   1531  C   ILE A 227     275.884 240.703 287.710  1.00135.37           C  
ATOM   1532  O   ILE A 227     274.941 239.966 287.381  1.00136.04           O  
ATOM   1533  CB  ILE A 227     274.893 242.545 289.134  1.00139.37           C  
ATOM   1534  CG1 ILE A 227     275.364 243.708 288.276  1.00146.01           C  
ATOM   1535  CG2 ILE A 227     274.617 242.984 290.555  1.00135.26           C  
ATOM   1536  CD1 ILE A 227     274.523 244.942 288.532  1.00147.52           C  
ATOM   1537  N   SER A 228     276.897 240.954 286.868  1.00138.96           N  
ATOM   1538  CA  SER A 228     276.916 240.293 285.559  1.00136.34           C  
ATOM   1539  C   SER A 228     277.125 238.796 285.718  1.00135.17           C  
ATOM   1540  O   SER A 228     276.775 238.017 284.824  1.00137.87           O  
ATOM   1541  CB  SER A 228     278.005 240.864 284.652  1.00136.47           C  
ATOM   1542  OG  SER A 228     279.278 240.318 284.966  1.00139.94           O  
ATOM   1543  N   SER A 229     277.781 238.393 286.806  1.00139.41           N  
ATOM   1544  CA  SER A 229     277.920 236.982 287.134  1.00140.47           C  
ATOM   1545  C   SER A 229     276.593 236.368 287.545  1.00134.33           C  
ATOM   1546  O   SER A 229     276.315 235.203 287.234  1.00132.99           O  
ATOM   1547  CB  SER A 229     278.913 236.826 288.269  1.00142.61           C  
ATOM   1548  OG  SER A 229     278.420 237.492 289.420  1.00148.78           O  
ATOM   1549  N   MET A 230     275.735 237.138 288.208  1.00130.59           N  
ATOM   1550  CA  MET A 230     274.465 236.553 288.611  1.00132.04           C  
ATOM   1551  C   MET A 230     273.546 236.433 287.421  1.00130.83           C  
ATOM   1552  O   MET A 230     272.623 235.622 287.430  1.00131.28           O  
ATOM   1553  CB  MET A 230     273.782 237.395 289.694  1.00137.93           C  
ATOM   1554  CG  MET A 230     274.513 237.546 291.006  1.00146.20           C  
ATOM   1555  SD  MET A 230     274.787 235.945 291.769  1.00155.84           S  
ATOM   1556  CE  MET A 230     273.096 235.425 292.100  1.00153.60           C  
ATOM   1557  N   PHE A 231     273.807 237.223 286.381  1.00128.85           N  
ATOM   1558  CA  PHE A 231     272.955 237.349 285.201  1.00120.31           C  
ATOM   1559  C   PHE A 231     273.799 237.167 283.952  1.00126.71           C  
ATOM   1560  O   PHE A 231     274.243 238.162 283.363  1.00131.57           O  
ATOM   1561  CB  PHE A 231     272.340 238.737 285.137  1.00108.37           C  
ATOM   1562  CG  PHE A 231     271.545 239.146 286.332  1.00114.79           C  
ATOM   1563  CD1 PHE A 231     272.089 239.134 287.606  1.00112.04           C  
ATOM   1564  CD2 PHE A 231     270.287 239.698 286.139  1.00116.63           C  
ATOM   1565  CE1 PHE A 231     271.360 239.567 288.681  1.00110.05           C  
ATOM   1566  CE2 PHE A 231     269.540 240.167 287.186  1.00101.93           C  
ATOM   1567  CZ  PHE A 231     270.043 240.087 288.463  1.00101.12           C  
ATOM   1568  N   PRO A 232     274.036 235.942 283.495  1.00122.58           N  
ATOM   1569  CA  PRO A 232     274.859 235.798 282.284  1.00116.06           C  
ATOM   1570  C   PRO A 232     274.233 236.460 281.065  1.00113.52           C  
ATOM   1571  O   PRO A 232     274.961 237.051 280.261  1.00119.19           O  
ATOM   1572  CB  PRO A 232     274.971 234.276 282.130  1.00111.69           C  
ATOM   1573  CG  PRO A 232     274.826 233.759 283.522  1.00105.90           C  
ATOM   1574  CD  PRO A 232     273.808 234.656 284.166  1.00117.56           C  
ATOM   1575  N   ASP A 233     272.892 236.443 280.934  1.00103.94           N  
ATOM   1576  CA  ASP A 233     272.235 237.086 279.790  1.00109.47           C  
ATOM   1577  C   ASP A 233     272.411 238.595 279.820  1.00119.32           C  
ATOM   1578  O   ASP A 233     272.520 239.242 278.772  1.00133.65           O  
ATOM   1579  CB  ASP A 233     270.739 236.739 279.707  1.00111.22           C  
ATOM   1580  CG  ASP A 233     270.164 236.245 281.021  1.00104.56           C  
ATOM   1581  OD1 ASP A 233     270.954 236.144 281.986  1.00110.21           O  
ATOM   1582  OD2 ASP A 233     268.940 235.929 281.079  1.00 73.78           O1-
ATOM   1583  N   LYS A 234     272.445 239.173 281.008  1.00113.61           N  
ATOM   1584  CA  LYS A 234     272.575 240.617 281.066  1.00121.53           C  
ATOM   1585  C   LYS A 234     274.001 241.051 280.734  1.00133.84           C  
ATOM   1586  O   LYS A 234     274.210 242.071 280.061  1.00136.86           O  
ATOM   1587  CB  LYS A 234     272.169 241.081 282.454  1.00117.66           C  
ATOM   1588  CG  LYS A 234     270.774 240.685 282.838  1.00108.17           C  
ATOM   1589  CD  LYS A 234     269.756 241.002 281.798  1.00 99.44           C  
ATOM   1590  CE  LYS A 234     268.455 240.456 282.305  1.00 91.68           C  
ATOM   1591  NZ  LYS A 234     267.292 240.824 281.479  1.00 96.22           N1+
ATOM   1592  N   GLY A 235     274.988 240.259 281.141  1.00137.08           N  
ATOM   1593  CA  GLY A 235     276.371 240.552 280.829  1.00133.06           C  
ATOM   1594  C   GLY A 235     276.600 240.681 279.331  1.00132.47           C  
ATOM   1595  O   GLY A 235     275.794 240.195 278.530  1.00120.52           O  
ATOM   1596  N   THR A 236     277.709 241.292 278.920  1.00136.79           N  
ATOM   1597  CA  THR A 236     278.830 241.719 279.768  1.00130.06           C  
ATOM   1598  C   THR A 236     278.542 242.877 280.729  1.00133.55           C  
ATOM   1599  O   THR A 236     277.562 243.608 280.575  1.00141.51           O  
ATOM   1600  CB  THR A 236     280.043 242.111 278.900  1.00121.92           C  
ATOM   1601  OG1 THR A 236     279.888 243.447 278.413  1.00124.40           O  
ATOM   1602  CG2 THR A 236     280.159 241.179 277.712  1.00118.81           C  
ATOM   1603  N   ALA A 237     279.430 243.031 281.711  1.00128.92           N  
ATOM   1604  CA  ALA A 237     279.260 244.069 282.721  1.00128.20           C  
ATOM   1605  C   ALA A 237     279.307 245.461 282.108  1.00132.21           C  
ATOM   1606  O   ALA A 237     278.593 246.370 282.548  1.00130.34           O  
ATOM   1607  CB  ALA A 237     280.361 243.938 283.769  1.00123.77           C  
ATOM   1608  N   GLU A 238     280.144 245.643 281.087  1.00142.55           N  
ATOM   1609  CA  GLU A 238     280.200 246.928 280.402  1.00144.28           C  
ATOM   1610  C   GLU A 238     278.893 247.233 279.677  1.00145.96           C  
ATOM   1611  O   GLU A 238     278.451 248.389 279.647  1.00152.37           O  
ATOM   1612  CB  GLU A 238     281.384 246.953 279.433  1.00142.64           C  
ATOM   1613  CG  GLU A 238     281.290 248.014 278.337  1.00141.23           C  
ATOM   1614  CD  GLU A 238     281.448 249.450 278.836  1.00140.63           C  
ATOM   1615  OE1 GLU A 238     281.013 249.781 279.960  1.00150.28           O  
ATOM   1616  OE2 GLU A 238     282.013 250.266 278.082  1.00133.28           O1-
ATOM   1617  N   GLU A 239     278.261 246.213 279.082  1.00137.81           N  
ATOM   1618  CA  GLU A 239     276.946 246.408 278.473  1.00134.85           C  
ATOM   1619  C   GLU A 239     275.949 246.875 279.522  1.00147.02           C  
ATOM   1620  O   GLU A 239     275.101 247.734 279.252  1.00157.08           O  
ATOM   1621  CB  GLU A 239     276.464 245.110 277.812  1.00132.20           C  
ATOM   1622  CG  GLU A 239     277.396 244.575 276.732  1.00137.54           C  
ATOM   1623  CD  GLU A 239     276.863 243.330 276.027  1.00135.64           C  
ATOM   1624  OE1 GLU A 239     277.566 242.290 276.033  1.00134.27           O  
ATOM   1625  OE2 GLU A 239     275.729 243.375 275.508  1.00125.32           O1-
ATOM   1626  N   LEU A 240     276.034 246.302 280.729  1.00145.41           N  
ATOM   1627  CA  LEU A 240     275.187 246.718 281.843  1.00143.12           C  
ATOM   1628  C   LEU A 240     275.525 248.139 282.253  1.00146.27           C  
ATOM   1629  O   LEU A 240     274.641 248.934 282.606  1.00146.17           O  
ATOM   1630  CB  LEU A 240     275.399 245.777 283.024  1.00136.44           C  
ATOM   1631  CG  LEU A 240     275.023 244.346 282.640  1.00131.27           C  
ATOM   1632  CD1 LEU A 240     275.409 243.342 283.721  1.00124.39           C  
ATOM   1633  CD2 LEU A 240     273.549 244.246 282.230  1.00133.29           C  
ATOM   1634  N   LYS A 241     276.817 248.460 282.225  1.00147.05           N  
ATOM   1635  CA  LYS A 241     277.284 249.794 282.556  1.00145.34           C  
ATOM   1636  C   LYS A 241     276.713 250.828 281.589  1.00148.38           C  
ATOM   1637  O   LYS A 241     276.204 251.870 282.010  1.00153.21           O  
ATOM   1638  CB  LYS A 241     278.809 249.774 282.544  1.00145.06           C  
ATOM   1639  CG  LYS A 241     279.500 250.999 283.053  1.00150.00           C  
ATOM   1640  CD  LYS A 241     280.983 250.718 283.081  1.00157.65           C  
ATOM   1641  CE  LYS A 241     281.755 251.891 283.637  1.00153.75           C  
ATOM   1642  NZ  LYS A 241     283.164 251.496 283.898  1.00150.51           N1+
ATOM   1643  N   GLU A 242     276.758 250.538 280.280  1.00144.81           N  
ATOM   1644  CA  GLU A 242     276.114 251.393 279.283  1.00146.09           C  
ATOM   1645  C   GLU A 242     274.590 251.431 279.464  1.00151.93           C  
ATOM   1646  O   GLU A 242     273.978 252.502 279.362  1.00159.65           O  
ATOM   1647  CB  GLU A 242     276.498 250.921 277.876  1.00141.34           C  
ATOM   1648  CG  GLU A 242     276.313 251.945 276.764  1.00144.27           C  
ATOM   1649  CD  GLU A 242     274.863 252.139 276.352  1.00149.14           C  
ATOM   1650  OE1 GLU A 242     274.024 251.259 276.640  1.00156.72           O  
ATOM   1651  OE2 GLU A 242     274.566 253.187 275.735  1.00146.26           O1-
ATOM   1652  N   LYS A 243     273.956 250.274 279.718  1.00145.11           N  
ATOM   1653  CA  LYS A 243     272.501 250.228 279.908  1.00139.74           C  
ATOM   1654  C   LYS A 243     272.058 251.023 281.134  1.00140.33           C  
ATOM   1655  O   LYS A 243     271.048 251.734 281.085  1.00144.80           O  
ATOM   1656  CB  LYS A 243     272.013 248.780 280.029  1.00139.92           C  
ATOM   1657  CG  LYS A 243     272.062 247.961 278.746  1.00139.04           C  
ATOM   1658  CD  LYS A 243     271.393 246.600 278.929  1.00131.79           C  
ATOM   1659  CE  LYS A 243     269.913 246.750 279.265  1.00121.79           C  
ATOM   1660  NZ  LYS A 243     269.167 247.516 278.226  1.00115.54           N1+
ATOM   1661  N   TYR A 244     272.778 250.889 282.254  1.00138.33           N  
ATOM   1662  CA  TYR A 244     272.561 251.774 283.396  1.00145.67           C  
ATOM   1663  C   TYR A 244     272.608 253.254 282.991  1.00152.37           C  
ATOM   1664  O   TYR A 244     271.738 254.035 283.384  1.00150.55           O  
ATOM   1665  CB  TYR A 244     273.598 251.499 284.487  1.00152.19           C  
ATOM   1666  CG  TYR A 244     273.594 252.549 285.577  1.00160.14           C  
ATOM   1667  CD1 TYR A 244     274.233 253.785 285.402  1.00162.27           C  
ATOM   1668  CD2 TYR A 244     272.939 252.317 286.779  1.00164.59           C  
ATOM   1669  CE1 TYR A 244     274.214 254.739 286.382  1.00160.33           C  
ATOM   1670  CE2 TYR A 244     272.924 253.272 287.775  1.00166.32           C  
ATOM   1671  CZ  TYR A 244     273.565 254.482 287.567  1.00162.27           C  
ATOM   1672  OH  TYR A 244     273.576 255.464 288.529  1.00162.95           O  
ATOM   1673  N   LYS A 245     273.660 253.676 282.277  1.00154.22           N  
ATOM   1674  CA  LYS A 245     273.742 255.064 281.829  1.00152.32           C  
ATOM   1675  C   LYS A 245     272.569 255.423 280.914  1.00149.76           C  
ATOM   1676  O   LYS A 245     272.073 256.552 280.948  1.00151.21           O  
ATOM   1677  CB  LYS A 245     275.063 255.309 281.102  1.00150.67           C  
ATOM   1678  CG  LYS A 245     276.300 254.892 281.867  1.00148.24           C  
ATOM   1679  CD  LYS A 245     277.518 255.018 280.975  1.00146.87           C  
ATOM   1680  CE  LYS A 245     278.770 254.483 281.641  1.00145.15           C  
ATOM   1681  NZ  LYS A 245     279.991 254.759 280.831  1.00145.77           N1+
ATOM   1682  N   GLU A 246     272.121 254.473 280.080  1.00148.46           N  
ATOM   1683  CA  GLU A 246     270.977 254.719 279.209  1.00149.66           C  
ATOM   1684  C   GLU A 246     269.733 255.075 280.016  1.00161.70           C  
ATOM   1685  O   GLU A 246     269.062 256.074 279.734  1.00153.61           O  
ATOM   1686  CB  GLU A 246     270.689 253.463 278.384  1.00150.93           C  
ATOM   1687  CG  GLU A 246     269.481 253.569 277.477  1.00153.29           C  
ATOM   1688  CD  GLU A 246     269.195 252.276 276.754  1.00150.81           C  
ATOM   1689  OE1 GLU A 246     269.912 251.278 276.990  1.00149.57           O  
ATOM   1690  OE2 GLU A 246     268.261 252.267 275.929  1.00150.69           O1-
ATOM   1691  N   LEU A 247     269.428 254.263 281.032  1.00141.19           N  
ATOM   1692  CA  LEU A 247     268.271 254.478 281.889  1.00144.53           C  
ATOM   1693  C   LEU A 247     268.404 255.740 282.738  1.00149.00           C  
ATOM   1694  O   LEU A 247     267.428 256.484 282.901  1.00139.72           O  
ATOM   1695  CB  LEU A 247     268.050 253.255 282.770  1.00150.04           C  
ATOM   1696  CG  LEU A 247     267.562 251.979 282.080  1.00147.11           C  
ATOM   1697  CD1 LEU A 247     267.427 250.863 283.076  1.00142.55           C  
ATOM   1698  CD2 LEU A 247     266.210 252.248 281.491  1.00142.27           C  
ATOM   1699  N   THR A 248     269.586 255.991 283.312  1.00160.17           N  
ATOM   1700  CA  THR A 248     269.728 257.201 284.117  1.00160.85           C  
ATOM   1701  C   THR A 248     269.383 258.433 283.288  1.00160.62           C  
ATOM   1702  O   THR A 248     268.675 259.326 283.767  1.00150.61           O  
ATOM   1703  CB  THR A 248     271.136 257.308 284.748  1.00160.65           C  
ATOM   1704  OG1 THR A 248     271.129 258.313 285.772  1.00160.85           O  
ATOM   1705  CG2 THR A 248     272.237 257.657 283.748  1.00153.95           C  
ATOM   1706  N   GLU A 249     269.774 258.441 282.009  1.00161.30           N  
ATOM   1707  CA  GLU A 249     269.646 259.598 281.102  1.00155.19           C  
ATOM   1708  C   GLU A 249     269.817 259.159 279.630  1.00154.64           C  
ATOM   1709  O   GLU A 249     270.807 259.508 278.960  1.00148.35           O  
ATOM   1710  CB  GLU A 249     270.680 260.707 281.439  1.00156.22           C  
ATOM   1711  CG  GLU A 249     270.464 261.440 282.828  1.00122.33           C  
ATOM   1712  CD  GLU A 249     271.437 262.715 283.093  1.00157.69           C  
ATOM   1713  OE1 GLU A 249     272.566 262.968 282.419  1.00129.36           O  
ATOM   1714  OE2 GLU A 249     271.005 263.479 284.062  1.00169.25           O1-
ATOM   1715  N   PRO A 257     256.883 280.031 301.943  1.00125.68           N  
ATOM   1716  CA  PRO A 257     257.672 279.805 300.728  1.00127.66           C  
ATOM   1717  C   PRO A 257     258.777 280.825 300.447  1.00130.86           C  
ATOM   1718  O   PRO A 257     258.879 281.215 299.287  1.00123.26           O  
ATOM   1719  CB  PRO A 257     256.618 279.890 299.619  1.00127.78           C  
ATOM   1720  CG  PRO A 257     255.357 279.450 300.269  1.00128.69           C  
ATOM   1721  CD  PRO A 257     255.435 279.932 301.691  1.00126.52           C  
ATOM   1722  N   PRO A 258     259.584 281.239 301.457  1.00145.95           N  
ATOM   1723  CA  PRO A 258     260.606 282.258 301.157  1.00153.59           C  
ATOM   1724  C   PRO A 258     261.653 281.773 300.134  1.00153.42           C  
ATOM   1725  O   PRO A 258     261.947 280.575 300.082  1.00151.48           O  
ATOM   1726  CB  PRO A 258     261.255 282.531 302.534  1.00148.75           C  
ATOM   1727  CG  PRO A 258     260.266 282.024 303.543  1.00145.21           C  
ATOM   1728  CD  PRO A 258     259.618 280.842 302.877  1.00147.65           C  
ATOM   1729  N   GLU A 259     262.183 282.687 299.317  1.00148.05           N  
ATOM   1730  CA  GLU A 259     261.808 284.100 299.379  1.00138.15           C  
ATOM   1731  C   GLU A 259     260.704 284.473 298.390  1.00138.49           C  
ATOM   1732  O   GLU A 259     260.858 284.346 297.173  1.00145.06           O  
ATOM   1733  CB  GLU A 259     263.026 284.994 299.141  1.00124.75           C  
ATOM   1734  CG  GLU A 259     262.697 286.475 299.129  1.00127.59           C  
ATOM   1735  CD  GLU A 259     262.376 287.037 300.512  1.00136.29           C  
ATOM   1736  OE1 GLU A 259     262.037 286.262 301.436  1.00143.10           O  
ATOM   1737  OE2 GLU A 259     262.474 288.273 300.679  1.00137.88           O1-
ATOM   1738  N   CYS A 260     259.582 284.930 298.936  1.00125.96           N  
ATOM   1739  CA  CYS A 260     258.435 285.345 298.150  1.00112.91           C  
ATOM   1740  C   CYS A 260     257.780 286.526 298.830  1.00107.12           C  
ATOM   1741  O   CYS A 260     257.896 286.729 300.041  1.00109.41           O  
ATOM   1742  CB  CYS A 260     257.374 284.246 297.986  1.00119.14           C  
ATOM   1743  SG  CYS A 260     257.813 282.875 296.938  1.00137.32           S  
ATOM   1744  N   THR A 261     257.073 287.288 298.028  1.00 92.44           N  
ATOM   1745  CA  THR A 261     256.291 288.391 298.537  1.00 86.06           C  
ATOM   1746  C   THR A 261     254.829 288.023 298.350  1.00 86.02           C  
ATOM   1747  O   THR A 261     254.348 287.938 297.207  1.00 86.54           O  
ATOM   1748  CB  THR A 261     256.644 289.684 297.807  1.00 76.63           C  
ATOM   1749  OG1 THR A 261     258.031 289.990 298.053  1.00 76.87           O  
ATOM   1750  CG2 THR A 261     255.764 290.813 298.295  1.00 77.04           C  
ATOM   1751  N   PRO A 262     254.091 287.851 299.435  1.00 79.46           N  
ATOM   1752  CA  PRO A 262     252.679 287.516 299.335  1.00 58.39           C  
ATOM   1753  C   PRO A 262     251.882 288.608 298.652  1.00 69.82           C  
ATOM   1754  O   PRO A 262     252.376 289.698 298.338  1.00 81.35           O  
ATOM   1755  CB  PRO A 262     252.259 287.339 300.793  1.00 61.25           C  
ATOM   1756  CG  PRO A 262     253.518 287.016 301.497  1.00 65.48           C  
ATOM   1757  CD  PRO A 262     254.577 287.785 300.816  1.00 76.12           C  
ATOM   1758  N   ASN A 263     250.622 288.289 298.413  1.00 72.57           N  
ATOM   1759  CA  ASN A 263     249.786 289.170 297.613  1.00 74.49           C  
ATOM   1760  C   ASN A 263     249.519 290.470 298.366  1.00 83.57           C  
ATOM   1761  O   ASN A 263     249.159 290.465 299.547  1.00 89.10           O  
ATOM   1762  CB  ASN A 263     248.484 288.426 297.265  1.00 66.42           C  
ATOM   1763  CG  ASN A 263     247.744 289.013 296.063  1.00 71.55           C  
ATOM   1764  OD1 ASN A 263     246.983 288.318 295.378  1.00 73.13           O  
ATOM   1765  ND2 ASN A 263     247.949 290.287 295.811  1.00 77.71           N  
ATOM   1766  N   ILE A 264     249.743 291.598 297.691  1.00 76.60           N  
ATOM   1767  CA  ILE A 264     249.331 292.865 298.285  1.00 77.44           C  
ATOM   1768  C   ILE A 264     247.827 292.873 298.483  1.00 82.14           C  
ATOM   1769  O   ILE A 264     247.317 293.347 299.509  1.00 87.18           O  
ATOM   1770  CB  ILE A 264     249.814 294.044 297.427  1.00 83.06           C  
ATOM   1771  CG1 ILE A 264     251.314 294.119 297.467  1.00 94.81           C  
ATOM   1772  CG2 ILE A 264     249.314 295.352 297.933  1.00 91.51           C  
ATOM   1773  CD1 ILE A 264     251.780 295.284 296.691  1.00112.82           C  
ATOM   1774  N   ASP A 265     247.110 292.294 297.523  1.00 69.43           N  
ATOM   1775  CA  ASP A 265     245.659 292.144 297.492  1.00 67.00           C  
ATOM   1776  C   ASP A 265     245.259 290.897 298.269  1.00 71.43           C  
ATOM   1777  O   ASP A 265     244.512 290.052 297.787  1.00 99.82           O  
ATOM   1778  CB  ASP A 265     245.207 292.015 296.045  1.00 65.38           C  
ATOM   1779  CG  ASP A 265     245.257 293.306 295.311  1.00 74.65           C  
ATOM   1780  OD1 ASP A 265     245.524 294.293 295.976  1.00104.22           O  
ATOM   1781  OD2 ASP A 265     245.018 293.364 294.092  1.00 55.94           O1-
ATOM   1782  N   GLY A 266     245.843 290.726 299.444  1.00 72.29           N  
ATOM   1783  CA  GLY A 266     245.689 289.465 300.122  1.00 69.73           C  
ATOM   1784  C   GLY A 266     245.495 289.490 301.618  1.00 73.96           C  
ATOM   1785  O   GLY A 266     245.743 290.483 302.300  1.00 87.53           O  
ATOM   1786  N   PRO A 267     245.004 288.371 302.148  1.00 78.32           N  
ATOM   1787  CA  PRO A 267     244.851 288.244 303.600  1.00 78.49           C  
ATOM   1788  C   PRO A 267     246.167 288.211 304.339  1.00 84.02           C  
ATOM   1789  O   PRO A 267     246.159 288.337 305.568  1.00 83.35           O  
ATOM   1790  CB  PRO A 267     244.125 286.911 303.753  1.00 85.68           C  
ATOM   1791  CG  PRO A 267     244.610 286.104 302.580  1.00 83.90           C  
ATOM   1792  CD  PRO A 267     244.786 287.090 301.452  1.00 85.16           C  
ATOM   1793  N   ASN A 268     247.277 287.928 303.640  1.00 95.37           N  
ATOM   1794  CA  ASN A 268     248.611 287.861 304.225  1.00100.46           C  
ATOM   1795  C   ASN A 268     249.510 289.042 303.860  1.00 97.08           C  
ATOM   1796  O   ASN A 268     250.734 288.921 303.983  1.00 85.93           O  
ATOM   1797  CB  ASN A 268     249.330 286.582 303.808  1.00103.33           C  
ATOM   1798  CG  ASN A 268     250.306 286.139 304.847  1.00118.20           C  
ATOM   1799  OD1 ASN A 268     250.569 286.877 305.793  1.00124.35           O  
ATOM   1800  ND2 ASN A 268     250.833 284.931 304.707  1.00126.09           N  
ATOM   1801  N   ALA A 269     248.975 290.163 303.382  1.00 94.97           N  
ATOM   1802  CA  ALA A 269     249.887 291.212 302.951  1.00 67.24           C  
ATOM   1803  C   ALA A 269     250.801 291.592 304.107  1.00 76.20           C  
ATOM   1804  O   ALA A 269     250.354 291.721 305.250  1.00 78.41           O  
ATOM   1805  CB  ALA A 269     249.107 292.432 302.443  1.00 63.49           C  
ATOM   1806  N   LYS A 270     252.084 291.759 303.802  1.00 88.15           N  
ATOM   1807  CA  LYS A 270     253.092 292.118 304.787  1.00 88.06           C  
ATOM   1808  C   LYS A 270     253.795 293.382 304.310  1.00 77.36           C  
ATOM   1809  O   LYS A 270     253.826 293.661 303.106  1.00 60.07           O  
ATOM   1810  CB  LYS A 270     254.106 290.999 305.028  1.00 83.24           C  
ATOM   1811  CG  LYS A 270     254.929 291.239 306.294  1.00 93.17           C  
ATOM   1812  CD  LYS A 270     255.972 290.148 306.465  1.00 95.30           C  
ATOM   1813  CE  LYS A 270     257.004 290.497 307.535  1.00 94.33           C  
ATOM   1814  NZ  LYS A 270     258.111 289.494 307.547  1.00 94.03           N1+
ATOM   1815  N   SER A 271     254.331 294.157 305.261  1.00 64.94           N  
ATOM   1816  CA  SER A 271     255.085 295.367 304.924  1.00 66.01           C  
ATOM   1817  C   SER A 271     256.452 295.014 304.360  1.00 73.67           C  
ATOM   1818  O   SER A 271     257.251 294.322 305.001  1.00 76.68           O  
ATOM   1819  CB  SER A 271     255.252 296.274 306.140  1.00 76.85           C  
ATOM   1820  OG  SER A 271     255.897 297.497 305.785  1.00 83.94           O  
ATOM   1821  N   VAL A 272     256.711 295.480 303.140  1.00 74.15           N  
ATOM   1822  CA  VAL A 272     257.839 295.014 302.350  1.00 66.07           C  
ATOM   1823  C   VAL A 272     258.474 296.181 301.590  1.00 65.75           C  
ATOM   1824  O   VAL A 272     257.803 297.149 301.208  1.00 53.99           O  
ATOM   1825  CB  VAL A 272     257.355 293.891 301.390  1.00 67.17           C  
ATOM   1826  CG1 VAL A 272     258.481 293.275 300.756  1.00104.37           C  
ATOM   1827  CG2 VAL A 272     256.676 292.781 302.135  1.00 57.82           C  
ATOM   1828  N   GLN A 273     259.783 296.075 301.371  1.00 69.48           N  
ATOM   1829  CA  GLN A 273     260.512 297.094 300.624  1.00 74.37           C  
ATOM   1830  C   GLN A 273     260.086 297.150 299.162  1.00 58.69           C  
ATOM   1831  O   GLN A 273     259.597 296.175 298.589  1.00 59.59           O  
ATOM   1832  CB  GLN A 273     262.011 296.871 300.721  1.00 86.92           C  
ATOM   1833  CG  GLN A 273     262.576 297.189 302.094  1.00 89.36           C  
ATOM   1834  CD  GLN A 273     262.267 298.627 302.517  1.00 88.07           C  
ATOM   1835  OE1 GLN A 273     262.397 299.578 301.727  1.00 74.34           O  
ATOM   1836  NE2 GLN A 273     261.945 298.799 303.800  1.00 96.34           N  
ATOM   1837  N   ARG A 274     260.276 298.331 298.556  1.00 46.84           N  
ATOM   1838  CA  ARG A 274     259.784 298.553 297.196  1.00 55.79           C  
ATOM   1839  C   ARG A 274     260.337 297.522 296.217  1.00 69.43           C  
ATOM   1840  O   ARG A 274     259.591 297.002 295.376  1.00 60.01           O  
ATOM   1841  CB  ARG A 274     260.119 299.960 296.706  1.00 50.14           C  
ATOM   1842  CG  ARG A 274     259.932 300.102 295.201  1.00 45.58           C  
ATOM   1843  CD  ARG A 274     260.257 301.492 294.775  1.00 35.84           C  
ATOM   1844  NE  ARG A 274     259.547 301.926 293.573  1.00 45.48           N  
ATOM   1845  CZ  ARG A 274     259.960 301.688 292.335  1.00 49.22           C  
ATOM   1846  NH1 ARG A 274     261.070 300.996 292.154  1.00 64.36           N1+
ATOM   1847  NH2 ARG A 274     259.284 302.152 291.289  1.00 42.56           N  
ATOM   1848  N   GLU A 275     261.637 297.201 296.310  1.00 73.29           N  
ATOM   1849  CA  GLU A 275     262.200 296.227 295.378  1.00 71.01           C  
ATOM   1850  C   GLU A 275     261.546 294.854 295.515  1.00 66.79           C  
ATOM   1851  O   GLU A 275     261.303 294.182 294.507  1.00 63.02           O  
ATOM   1852  CB  GLU A 275     263.709 296.101 295.550  1.00 79.60           C  
ATOM   1853  CG  GLU A 275     264.344 295.108 294.552  1.00 97.17           C  
ATOM   1854  CD  GLU A 275     264.030 295.406 293.069  1.00109.06           C  
ATOM   1855  OE1 GLU A 275     263.713 296.565 292.720  1.00107.17           O  
ATOM   1856  OE2 GLU A 275     264.116 294.469 292.241  1.00107.41           O1-
ATOM   1857  N   GLN A 276     261.262 294.409 296.747  1.00 64.97           N  
ATOM   1858  CA  GLN A 276     260.621 293.106 296.910  1.00 53.85           C  
ATOM   1859  C   GLN A 276     259.211 293.111 296.343  1.00 49.47           C  
ATOM   1860  O   GLN A 276     258.778 292.128 295.739  1.00 67.71           O  
ATOM   1861  CB  GLN A 276     260.567 292.704 298.376  1.00 46.21           C  
ATOM   1862  CG  GLN A 276     261.831 292.946 299.133  1.00 74.06           C  
ATOM   1863  CD  GLN A 276     261.687 292.673 300.618  1.00 79.22           C  
ATOM   1864  OE1 GLN A 276     262.052 293.518 301.449  1.00 94.33           O  
ATOM   1865  NE2 GLN A 276     261.142 291.500 300.961  1.00 53.82           N  
ATOM   1866  N   SER A 277     258.468 294.193 296.544  1.00 51.85           N  
ATOM   1867  CA  SER A 277     257.120 294.254 295.980  1.00 53.98           C  
ATOM   1868  C   SER A 277     257.151 294.268 294.454  1.00 50.96           C  
ATOM   1869  O   SER A 277     256.222 293.782 293.806  1.00 66.96           O  
ATOM   1870  CB  SER A 277     256.348 295.464 296.516  1.00 62.27           C  
ATOM   1871  OG  SER A 277     256.325 295.516 297.942  1.00 59.62           O  
ATOM   1872  N   LEU A 278     258.191 294.822 293.851  1.00 54.99           N  
ATOM   1873  CA  LEU A 278     258.240 294.829 292.395  1.00 62.97           C  
ATOM   1874  C   LEU A 278     259.173 293.771 291.833  1.00 87.10           C  
ATOM   1875  O   LEU A 278     259.233 293.604 290.604  1.00 89.39           O  
ATOM   1876  CB  LEU A 278     258.651 296.205 291.881  1.00 41.37           C  
ATOM   1877  CG  LEU A 278     257.669 297.326 292.101  1.00 44.43           C  
ATOM   1878  CD1 LEU A 278     258.351 298.600 291.686  1.00 61.50           C  
ATOM   1879  CD2 LEU A 278     256.437 297.098 291.237  1.00 46.46           C  
ATOM   1880  N   HIS A 279     259.857 293.020 292.712  1.00 89.92           N  
ATOM   1881  CA  HIS A 279     260.867 292.055 292.279  1.00 84.43           C  
ATOM   1882  C   HIS A 279     260.337 291.131 291.198  1.00 70.82           C  
ATOM   1883  O   HIS A 279     261.088 290.727 290.310  1.00 72.98           O  
ATOM   1884  CB  HIS A 279     261.359 291.232 293.473  1.00 89.66           C  
ATOM   1885  CG  HIS A 279     262.246 290.090 293.091  1.00 81.17           C  
ATOM   1886  ND1 HIS A 279     263.555 290.266 292.697  1.00 70.38           N  
ATOM   1887  CD2 HIS A 279     262.001 288.762 293.013  1.00 76.11           C  
ATOM   1888  CE1 HIS A 279     264.085 289.089 292.424  1.00 72.22           C  
ATOM   1889  NE2 HIS A 279     263.163 288.160 292.606  1.00 67.89           N  
ATOM   1890  N   SER A 280     259.068 290.741 291.281  1.00 70.37           N  
ATOM   1891  CA  SER A 280     258.526 289.851 290.259  1.00 66.54           C  
ATOM   1892  C   SER A 280     258.265 290.551 288.928  1.00 68.99           C  
ATOM   1893  O   SER A 280     258.482 289.943 287.875  1.00 68.10           O  
ATOM   1894  CB  SER A 280     257.286 289.156 290.781  1.00 70.66           C  
ATOM   1895  OG  SER A 280     257.647 288.508 291.986  1.00 88.78           O  
ATOM   1896  N   PHE A 281     257.740 291.778 288.939  1.00 74.08           N  
ATOM   1897  CA  PHE A 281     257.448 292.468 287.685  1.00 68.16           C  
ATOM   1898  C   PHE A 281     258.717 292.858 286.949  1.00 77.83           C  
ATOM   1899  O   PHE A 281     258.776 292.756 285.723  1.00 82.16           O  
ATOM   1900  CB  PHE A 281     256.597 293.706 287.958  1.00 56.62           C  
ATOM   1901  CG  PHE A 281     255.283 293.386 288.564  1.00 50.16           C  
ATOM   1902  CD1 PHE A 281     255.177 293.131 289.932  1.00 45.76           C  
ATOM   1903  CD2 PHE A 281     254.149 293.312 287.772  1.00 52.91           C  
ATOM   1904  CE1 PHE A 281     253.941 292.811 290.505  1.00 56.27           C  
ATOM   1905  CE2 PHE A 281     252.914 293.006 288.333  1.00 54.23           C  
ATOM   1906  CZ  PHE A 281     252.809 292.757 289.703  1.00 58.02           C  
ATOM   1907  N   HIS A 282     259.694 293.403 287.672  1.00 76.67           N  
ATOM   1908  CA  HIS A 282     260.977 293.761 287.081  1.00 72.94           C  
ATOM   1909  C   HIS A 282     261.671 292.560 286.449  1.00 71.43           C  
ATOM   1910  O   HIS A 282     262.110 292.612 285.291  1.00 73.66           O  
ATOM   1911  CB  HIS A 282     261.882 294.347 288.166  1.00 70.14           C  
ATOM   1912  CG  HIS A 282     261.438 295.674 288.682  1.00 59.49           C  
ATOM   1913  ND1 HIS A 282     260.559 296.482 287.994  1.00 57.81           N  
ATOM   1914  CD2 HIS A 282     261.732 296.324 289.834  1.00 45.79           C  
ATOM   1915  CE1 HIS A 282     260.353 297.587 288.688  1.00 54.47           C  
ATOM   1916  NE2 HIS A 282     261.047 297.510 289.811  1.00 48.39           N  
ATOM   1917  N   THR A 283     261.821 291.488 287.233  1.00 65.86           N  
ATOM   1918  CA  THR A 283     262.599 290.312 286.872  1.00 59.70           C  
ATOM   1919  C   THR A 283     261.975 289.515 285.718  1.00 61.89           C  
ATOM   1920  O   THR A 283     262.696 288.842 284.977  1.00 63.14           O  
ATOM   1921  CB  THR A 283     262.789 289.455 288.132  1.00 49.62           C  
ATOM   1922  OG1 THR A 283     263.964 288.661 288.007  1.00 96.33           O  
ATOM   1923  CG2 THR A 283     261.700 288.512 288.270  1.00 52.15           C  
ATOM   1924  N   LEU A 284     260.651 289.550 285.572  1.00 63.67           N  
ATOM   1925  CA  LEU A 284     259.923 288.744 284.607  1.00 53.81           C  
ATOM   1926  C   LEU A 284     259.453 289.478 283.351  1.00 45.14           C  
ATOM   1927  O   LEU A 284     259.074 288.822 282.383  1.00 50.65           O  
ATOM   1928  CB  LEU A 284     258.741 288.086 285.322  1.00 53.47           C  
ATOM   1929  CG  LEU A 284     258.557 286.656 284.894  1.00 71.40           C  
ATOM   1930  CD1 LEU A 284     257.943 285.992 286.062  1.00 72.61           C  
ATOM   1931  CD2 LEU A 284     257.544 286.786 283.840  1.00 93.63           C  
ATOM   1932  N   PHE A 285     259.323 290.793 283.390  1.00 50.25           N  
ATOM   1933  CA  PHE A 285     258.854 291.572 282.247  1.00 49.41           C  
ATOM   1934  C   PHE A 285     259.927 291.739 281.161  1.00 60.84           C  
ATOM   1935  O   PHE A 285     261.125 291.870 281.443  1.00 60.30           O  
ATOM   1936  CB  PHE A 285     258.390 292.933 282.739  1.00 51.60           C  
ATOM   1937  CG  PHE A 285     257.762 293.783 281.692  1.00 57.24           C  
ATOM   1938  CD1 PHE A 285     256.463 293.538 281.282  1.00 51.16           C  
ATOM   1939  CD2 PHE A 285     258.433 294.896 281.180  1.00 54.50           C  
ATOM   1940  CE1 PHE A 285     255.860 294.333 280.325  1.00 45.53           C  
ATOM   1941  CE2 PHE A 285     257.830 295.710 280.235  1.00 42.03           C  
ATOM   1942  CZ  PHE A 285     256.543 295.424 279.803  1.00 39.36           C  
ATOM   1943  N   CYS A 286     259.488 291.710 279.903  1.00 50.31           N  
ATOM   1944  CA  CYS A 286     260.362 291.954 278.757  1.00 50.89           C  
ATOM   1945  C   CYS A 286     260.108 293.345 278.199  1.00 52.50           C  
ATOM   1946  O   CYS A 286     259.046 293.582 277.623  1.00 67.51           O  
ATOM   1947  CB  CYS A 286     260.122 290.922 277.649  1.00 54.27           C  
ATOM   1948  SG  CYS A 286     261.095 291.133 276.122  1.00 49.42           S  
ATOM   1949  N   ARG A 287     261.122 294.215 278.258  1.00 47.46           N  
ATOM   1950  CA  ARG A 287     261.019 295.559 277.692  1.00 39.18           C  
ATOM   1951  C   ARG A 287     260.780 295.542 276.179  1.00 47.32           C  
ATOM   1952  O   ARG A 287     260.124 296.447 275.653  1.00 56.76           O  
ATOM   1953  CB  ARG A 287     262.296 296.321 278.051  1.00 53.56           C  
ATOM   1954  CG  ARG A 287     262.762 297.414 277.095  1.00 47.30           C  
ATOM   1955  CD  ARG A 287     261.966 298.611 277.234  1.00 60.50           C  
ATOM   1956  NE  ARG A 287     262.566 299.760 276.569  1.00 71.88           N  
ATOM   1957  CZ  ARG A 287     262.354 300.119 275.311  1.00 65.03           C  
ATOM   1958  NH1 ARG A 287     261.535 299.437 274.536  1.00 64.04           N1+
ATOM   1959  NH2 ARG A 287     262.943 301.201 274.845  1.00 75.80           N  
ATOM   1960  N   ARG A 288     261.341 294.558 275.455  1.00 46.48           N  
ATOM   1961  CA  ARG A 288     261.321 294.587 273.987  1.00 51.83           C  
ATOM   1962  C   ARG A 288     259.946 294.316 273.376  1.00 55.34           C  
ATOM   1963  O   ARG A 288     259.568 294.985 272.401  1.00 60.08           O  
ATOM   1964  CB  ARG A 288     262.346 293.602 273.420  1.00 45.45           C  
ATOM   1965  CG  ARG A 288     263.757 293.876 273.944  1.00 51.26           C  
ATOM   1966  CD  ARG A 288     264.723 292.752 273.719  1.00 46.61           C  
ATOM   1967  NE  ARG A 288     264.989 292.658 272.303  1.00 44.70           N  
ATOM   1968  CZ  ARG A 288     265.985 291.966 271.810  1.00 50.49           C  
ATOM   1969  NH1 ARG A 288     266.803 291.340 272.646  1.00 43.50           N1+
ATOM   1970  NH2 ARG A 288     266.170 291.925 270.499  1.00 63.52           N  
ATOM   1971  N   CYS A 289     259.202 293.327 273.894  1.00 62.85           N  
ATOM   1972  CA  CYS A 289     257.899 292.991 273.327  1.00 66.19           C  
ATOM   1973  C   CYS A 289     256.734 293.132 274.302  1.00 51.44           C  
ATOM   1974  O   CYS A 289     255.606 292.816 273.928  1.00 47.08           O  
ATOM   1975  CB  CYS A 289     257.929 291.603 272.659  1.00 49.75           C  
ATOM   1976  SG  CYS A 289     258.698 290.224 273.522  0.99 41.46           S  
ATOM   1977  N   PHE A 290     256.991 293.604 275.523  1.00 43.62           N  
ATOM   1978  CA  PHE A 290     256.015 294.129 276.479  1.00 50.26           C  
ATOM   1979  C   PHE A 290     255.190 293.057 277.176  1.00 50.29           C  
ATOM   1980  O   PHE A 290     254.147 293.370 277.751  1.00 63.18           O  
ATOM   1981  CB  PHE A 290     255.055 295.138 275.827  1.00 46.92           C  
ATOM   1982  CG  PHE A 290     255.725 296.130 274.949  1.00 47.94           C  
ATOM   1983  CD1 PHE A 290     256.578 297.076 275.494  1.00 70.52           C  
ATOM   1984  CD2 PHE A 290     255.452 296.179 273.585  1.00 50.36           C  
ATOM   1985  CE1 PHE A 290     257.213 298.040 274.688  1.00 54.67           C  
ATOM   1986  CE2 PHE A 290     256.067 297.145 272.773  1.00 51.87           C  
ATOM   1987  CZ  PHE A 290     256.953 298.074 273.331  1.00 48.20           C  
ATOM   1988  N   LYS A 291     255.649 291.816 277.209  1.00 47.47           N  
ATOM   1989  CA  LYS A 291     254.928 290.757 277.902  1.00 45.06           C  
ATOM   1990  C   LYS A 291     255.797 290.226 279.030  1.00 50.17           C  
ATOM   1991  O   LYS A 291     256.951 290.622 279.200  1.00 68.90           O  
ATOM   1992  CB  LYS A 291     254.518 289.646 276.934  1.00 38.20           C  
ATOM   1993  CG  LYS A 291     254.103 290.192 275.572  1.00 43.96           C  
ATOM   1994  CD  LYS A 291     253.502 289.144 274.672  1.00 38.65           C  
ATOM   1995  CE  LYS A 291     253.353 289.601 273.209  1.00 49.73           C  
ATOM   1996  NZ  LYS A 291     254.629 289.579 272.422  1.00 59.96           N1+
ATOM   1997  N   TYR A 292     255.201 289.397 279.865  1.00 51.04           N  
ATOM   1998  CA  TYR A 292     255.915 288.756 280.958  1.00 66.84           C  
ATOM   1999  C   TYR A 292     256.321 287.350 280.519  1.00 62.56           C  
ATOM   2000  O   TYR A 292     255.481 286.579 280.042  1.00 68.11           O  
ATOM   2001  CB  TYR A 292     255.038 288.723 282.219  1.00 70.95           C  
ATOM   2002  CG  TYR A 292     254.743 290.084 282.826  1.00 69.67           C  
ATOM   2003  CD1 TYR A 292     253.695 290.897 282.352  1.00 66.33           C  
ATOM   2004  CD2 TYR A 292     255.506 290.559 283.886  1.00 71.39           C  
ATOM   2005  CE1 TYR A 292     253.430 292.164 282.919  1.00 48.78           C  
ATOM   2006  CE2 TYR A 292     255.258 291.818 284.465  1.00 72.20           C  
ATOM   2007  CZ  TYR A 292     254.225 292.614 283.982  1.00 60.94           C  
ATOM   2008  OH  TYR A 292     254.020 293.836 284.596  1.00 47.17           O  
ATOM   2009  N   ASP A 293     257.591 287.006 280.736  1.00 55.52           N  
ATOM   2010  CA  ASP A 293     258.147 285.717 280.336  1.00 60.77           C  
ATOM   2011  C   ASP A 293     257.887 285.436 278.852  1.00 64.65           C  
ATOM   2012  O   ASP A 293     257.222 284.459 278.484  1.00 70.14           O  
ATOM   2013  CB  ASP A 293     257.582 284.600 281.220  1.00 52.13           C  
ATOM   2014  CG  ASP A 293     258.352 283.313 281.086  1.00 66.17           C  
ATOM   2015  OD1 ASP A 293     259.589 283.379 281.226  1.00 60.04           O  
ATOM   2016  OD2 ASP A 293     257.739 282.243 280.841  1.00 86.10           O1-
ATOM   2017  N   CYS A 294     258.326 286.371 278.007  1.00 61.00           N  
ATOM   2018  CA  CYS A 294     258.067 286.291 276.571  1.00 55.84           C  
ATOM   2019  C   CYS A 294     258.683 285.033 275.940  1.00 68.16           C  
ATOM   2020  O   CYS A 294     259.586 284.388 276.491  1.00 75.57           O  
ATOM   2021  CB  CYS A 294     258.538 287.564 275.866  1.00 49.91           C  
ATOM   2022  SG  CYS A 294     260.254 287.896 275.994  0.87 56.08           S  
ATOM   2023  N   PHE A 295     258.155 284.687 274.757  1.00 58.51           N  
ATOM   2024  CA  PHE A 295     258.527 283.511 273.983  1.00 53.18           C  
ATOM   2025  C   PHE A 295     259.695 283.721 273.030  1.00 58.74           C  
ATOM   2026  O   PHE A 295     260.164 282.752 272.422  1.00 79.46           O  
ATOM   2027  CB  PHE A 295     257.327 283.001 273.168  1.00 71.00           C  
ATOM   2028  CG  PHE A 295     256.211 282.453 274.003  1.00 66.76           C  
ATOM   2029  CD1 PHE A 295     256.415 281.343 274.802  1.00 55.30           C  
ATOM   2030  CD2 PHE A 295     254.957 282.999 273.942  1.00 62.95           C  
ATOM   2031  CE1 PHE A 295     255.407 280.826 275.556  1.00 43.17           C  
ATOM   2032  CE2 PHE A 295     253.951 282.482 274.696  1.00 64.36           C  
ATOM   2033  CZ  PHE A 295     254.176 281.388 275.499  1.00 55.76           C  
ATOM   2034  N   LEU A 296     260.201 284.932 272.904  1.00 66.93           N  
ATOM   2035  CA  LEU A 296     261.160 285.265 271.866  1.00 46.53           C  
ATOM   2036  C   LEU A 296     262.507 285.724 272.400  1.00 45.20           C  
ATOM   2037  O   LEU A 296     263.500 285.595 271.700  1.00 69.40           O  
ATOM   2038  CB  LEU A 296     260.566 286.357 270.977  1.00 42.57           C  
ATOM   2039  CG  LEU A 296     261.260 286.783 269.705  1.00 58.55           C  
ATOM   2040  CD1 LEU A 296     261.705 285.539 269.002  1.00 66.13           C  
ATOM   2041  CD2 LEU A 296     260.317 287.637 268.843  1.00 71.34           C  
ATOM   2042  N   HIS A 297     262.571 286.266 273.611  1.00 54.52           N  
ATOM   2043  CA  HIS A 297     263.792 286.839 274.159  1.00 52.61           C  
ATOM   2044  C   HIS A 297     264.189 286.111 275.428  1.00 59.34           C  
ATOM   2045  O   HIS A 297     263.535 286.291 276.469  1.00 63.12           O  
ATOM   2046  CB  HIS A 297     263.622 288.323 274.459  1.00 38.12           C  
ATOM   2047  CG  HIS A 297     263.086 289.090 273.303  1.00 44.08           C  
ATOM   2048  ND1 HIS A 297     261.776 289.520 273.234  1.00 64.70           N  
ATOM   2049  CD2 HIS A 297     263.636 289.356 272.095  1.00 42.37           C  
ATOM   2050  CE1 HIS A 297     261.568 290.097 272.066  1.00 54.55           C  
ATOM   2051  NE2 HIS A 297     262.680 290.004 271.353  1.00 66.53           N  
ATOM   2052  N   PRO A 298     265.283 285.360 275.412  1.00 66.48           N  
ATOM   2053  CA  PRO A 298     265.621 284.513 276.560  1.00 65.66           C  
ATOM   2054  C   PRO A 298     266.189 285.248 277.761  1.00 70.14           C  
ATOM   2055  O   PRO A 298     266.029 284.742 278.878  1.00 62.78           O  
ATOM   2056  CB  PRO A 298     266.662 283.544 275.975  1.00 81.03           C  
ATOM   2057  CG  PRO A 298     267.325 284.352 274.914  1.00 88.98           C  
ATOM   2058  CD  PRO A 298     266.238 285.202 274.306  1.00 86.12           C  
ATOM   2059  N   PHE A 299     266.917 286.353 277.577  1.00 82.50           N  
ATOM   2060  CA  PHE A 299     267.633 287.003 278.670  1.00 81.73           C  
ATOM   2061  C   PHE A 299     266.723 287.908 279.496  1.00 94.46           C  
ATOM   2062  O   PHE A 299     265.805 288.543 278.972  1.00101.30           O  
ATOM   2063  CB  PHE A 299     268.794 287.806 278.101  1.00 84.35           C  
ATOM   2064  CG  PHE A 299     269.978 286.972 277.711  1.00 92.79           C  
ATOM   2065  CD1 PHE A 299     270.831 286.479 278.691  1.00103.25           C  
ATOM   2066  CD2 PHE A 299     270.218 286.641 276.389  1.00 80.35           C  
ATOM   2067  CE1 PHE A 299     271.920 285.718 278.364  1.00100.61           C  
ATOM   2068  CE2 PHE A 299     271.302 285.866 276.059  1.00 91.71           C  
ATOM   2069  CZ  PHE A 299     272.159 285.405 277.053  1.00 98.50           C  
ATOM   2070  N   HIS A 300     267.057 288.044 280.784  1.00104.35           N  
ATOM   2071  CA  HIS A 300     266.270 288.855 281.718  1.00 94.82           C  
ATOM   2072  C   HIS A 300     266.599 290.341 281.662  1.00100.24           C  
ATOM   2073  O   HIS A 300     267.181 290.826 280.686  1.00101.56           O  
ATOM   2074  CB  HIS A 300     266.454 288.383 283.165  1.00 87.22           C  
ATOM   2075  CG  HIS A 300     265.933 287.011 283.419  1.00 97.84           C  
ATOM   2076  ND1 HIS A 300     264.750 286.787 284.086  1.00103.05           N  
ATOM   2077  CD2 HIS A 300     266.402 285.793 283.059  1.00112.40           C  
ATOM   2078  CE1 HIS A 300     264.522 285.488 284.150  1.00113.84           C  
ATOM   2079  NE2 HIS A 300     265.511 284.861 283.535  1.00120.05           N  
ATOM   2080  N   ALA A 301     266.183 291.074 282.695  1.00104.55           N  
ATOM   2081  CA  ALA A 301     266.426 292.509 282.751  1.00 99.79           C  
ATOM   2082  C   ALA A 301     267.916 292.803 282.829  1.00 95.75           C  
ATOM   2083  O   ALA A 301     268.709 292.017 283.350  1.00116.74           O  
ATOM   2084  CB  ALA A 301     265.729 293.120 283.962  1.00105.89           C  
ATOM   2085  N   THR A 302     268.288 293.963 282.323  1.00 89.53           N  
ATOM   2086  CA  THR A 302     269.701 294.313 282.204  1.00 96.91           C  
ATOM   2087  C   THR A 302     270.585 294.639 283.452  1.00113.10           C  
ATOM   2088  O   THR A 302     271.790 294.379 283.412  1.00129.14           O  
ATOM   2089  CB  THR A 302     269.865 295.438 281.203  1.00 96.31           C  
ATOM   2090  OG1 THR A 302     271.243 295.759 281.159  1.00112.53           O  
ATOM   2091  CG2 THR A 302     269.071 296.667 281.590  1.00 84.88           C  
ATOM   2092  N   PRO A 303     270.025 295.178 284.550  1.00106.36           N  
ATOM   2093  CA  PRO A 303     268.661 295.553 284.911  1.00108.23           C  
ATOM   2094  C   PRO A 303     268.448 297.082 285.105  1.00 92.68           C  
ATOM   2095  O   PRO A 303     267.477 297.581 285.683  1.00 84.26           O  
ATOM   2096  CB  PRO A 303     268.489 294.783 286.204  1.00110.63           C  
ATOM   2097  CG  PRO A 303     269.912 294.922 286.875  1.00105.17           C  
ATOM   2098  CD  PRO A 303     270.882 295.248 285.742  1.00 94.65           C  
ATOM   2099  N   ASN A 304     269.393 297.848 284.588  1.00 81.32           N  
ATOM   2100  CA  ASN A 304     269.249 299.285 284.634  1.00 83.64           C  
ATOM   2101  C   ASN A 304     268.066 299.765 283.810  1.00 80.73           C  
ATOM   2102  O   ASN A 304     267.778 300.967 283.828  1.00 80.56           O  
ATOM   2103  CB  ASN A 304     270.530 299.949 284.126  1.00 97.38           C  
ATOM   2104  CG  ASN A 304     271.593 300.080 285.197  1.00101.58           C  
ATOM   2105  OD1 ASN A 304     271.303 300.365 286.366  1.00 89.56           O  
ATOM   2106  ND2 ASN A 304     272.840 299.815 284.811  1.00118.42           N  
ATOM   2107  N   THR A 305     267.470 298.892 282.984  1.00 74.96           N  
ATOM   2108  CA  THR A 305     266.348 299.308 282.150  1.00 79.64           C  
ATOM   2109  C   THR A 305     265.125 299.679 282.975  1.00 74.85           C  
ATOM   2110  O   THR A 305     264.341 300.545 282.559  1.00 94.52           O  
ATOM   2111  CB  THR A 305     265.963 298.256 281.121  1.00105.40           C  
ATOM   2112  OG1 THR A 305     264.763 298.720 280.487  1.00125.38           O  
ATOM   2113  CG2 THR A 305     265.714 296.908 281.768  1.00100.99           C  
ATOM   2114  N   TYR A 306     264.853 298.950 284.060  1.00 63.83           N  
ATOM   2115  CA  TYR A 306     263.739 299.375 284.900  1.00 76.42           C  
ATOM   2116  C   TYR A 306     264.040 300.604 285.759  1.00 90.29           C  
ATOM   2117  O   TYR A 306     263.112 301.149 286.348  1.00 88.52           O  
ATOM   2118  CB  TYR A 306     263.201 298.267 285.786  1.00 80.09           C  
ATOM   2119  CG  TYR A 306     264.155 297.357 286.488  1.00 82.93           C  
ATOM   2120  CD1 TYR A 306     264.778 297.746 287.667  1.00 97.80           C  
ATOM   2121  CD2 TYR A 306     264.342 296.054 286.039  1.00 71.31           C  
ATOM   2122  CE1 TYR A 306     265.610 296.878 288.343  1.00105.05           C  
ATOM   2123  CE2 TYR A 306     265.166 295.179 286.713  1.00 72.27           C  
ATOM   2124  CZ  TYR A 306     265.794 295.594 287.863  1.00 94.22           C  
ATOM   2125  OH  TYR A 306     266.624 294.738 288.550  1.00 95.72           O  
ATOM   2126  N   LYS A 307     265.298 300.940 286.025  1.00 97.79           N  
ATOM   2127  CA  LYS A 307     265.583 302.202 286.701  1.00 77.70           C  
ATOM   2128  C   LYS A 307     265.225 303.362 285.782  1.00 79.57           C  
ATOM   2129  O   LYS A 307     265.460 303.293 284.573  1.00 84.02           O  
ATOM   2130  CB  LYS A 307     267.047 302.293 287.058  1.00 79.82           C  
ATOM   2131  CG  LYS A 307     267.567 301.047 287.711  1.00 88.29           C  
ATOM   2132  CD  LYS A 307     266.959 300.755 289.037  1.00 86.56           C  
ATOM   2133  CE  LYS A 307     267.632 299.510 289.584  1.00 92.87           C  
ATOM   2134  NZ  LYS A 307     269.119 299.682 289.765  1.00 80.30           N1+
ATOM   2135  N   ARG A 308     264.623 304.416 286.342  1.00 79.04           N  
ATOM   2136  CA  ARG A 308     264.220 305.580 285.563  1.00 78.48           C  
ATOM   2137  C   ARG A 308     264.984 306.816 286.037  1.00 89.86           C  
ATOM   2138  O   ARG A 308     265.582 306.818 287.119  1.00 78.94           O  
ATOM   2139  CB  ARG A 308     262.712 305.812 285.665  1.00 60.51           C  
ATOM   2140  CG  ARG A 308     262.168 306.579 284.504  1.00 62.15           C  
ATOM   2141  CD  ARG A 308     260.789 307.024 284.800  1.00 62.66           C  
ATOM   2142  NE  ARG A 308     260.236 307.909 283.785  1.00 71.19           N  
ATOM   2143  CZ  ARG A 308     259.421 307.497 282.816  1.00 95.78           C  
ATOM   2144  NH1 ARG A 308     259.094 306.213 282.730  1.00 90.14           N1+
ATOM   2145  NH2 ARG A 308     258.933 308.357 281.931  1.00107.20           N  
ATOM   2146  N   LYS A 309     264.960 307.865 285.201  1.00106.37           N  
ATOM   2147  CA  LYS A 309     265.331 309.225 285.610  1.00108.93           C  
ATOM   2148  C   LYS A 309     264.592 309.681 286.870  1.00119.43           C  
ATOM   2149  O   LYS A 309     263.364 309.573 286.955  1.00130.99           O  
ATOM   2150  CB  LYS A 309     265.009 310.200 284.477  1.00102.25           C  
ATOM   2151  CG  LYS A 309     265.555 309.805 283.130  1.00101.87           C  
ATOM   2152  CD  LYS A 309     265.613 310.998 282.188  1.00112.78           C  
ATOM   2153  CE  LYS A 309     266.568 310.722 281.028  1.00121.30           C  
ATOM   2154  NZ  LYS A 309     266.831 311.904 280.149  1.00125.33           N1+
ATOM   2155  N   ASN A 310     265.335 310.270 287.820  1.00116.86           N  
ATOM   2156  CA  ASN A 310     264.729 310.755 289.066  1.00128.02           C  
ATOM   2157  C   ASN A 310     263.727 311.883 288.813  1.00139.23           C  
ATOM   2158  O   ASN A 310     262.696 311.981 289.494  1.00143.80           O  
ATOM   2159  CB  ASN A 310     265.820 311.226 290.034  1.00121.75           C  
ATOM   2160  CG  ASN A 310     266.854 310.153 290.311  1.00119.86           C  
ATOM   2161  OD1 ASN A 310     266.819 309.073 289.717  1.00116.48           O  
ATOM   2162  ND2 ASN A 310     267.789 310.445 291.210  1.00121.80           N  
ATOM   2163  N   THR A 311     264.027 312.750 287.860  1.00145.04           N  
ATOM   2164  CA  THR A 311     263.146 313.819 287.410  1.00148.52           C  
ATOM   2165  C   THR A 311     262.040 313.150 286.530  1.00146.33           C  
ATOM   2166  O   THR A 311     262.219 311.997 286.124  1.00141.60           O  
ATOM   2167  CB  THR A 311     264.018 314.881 286.667  1.00151.10           C  
ATOM   2168  OG1 THR A 311     263.535 316.218 286.902  1.00144.54           O  
ATOM   2169  CG2 THR A 311     264.113 314.564 285.188  1.00154.14           C  
ATOM   2170  N   GLU A 312     260.906 313.800 286.235  1.00148.20           N  
ATOM   2171  CA  GLU A 312     260.608 315.204 286.500  1.00151.37           C  
ATOM   2172  C   GLU A 312     259.205 315.387 287.135  1.00147.62           C  
ATOM   2173  O   GLU A 312     258.389 314.464 287.092  1.00136.40           O  
ATOM   2174  CB  GLU A 312     260.763 315.996 285.175  1.00158.87           C  
ATOM   2175  CG  GLU A 312     260.402 315.255 283.908  1.00156.77           C  
ATOM   2176  CD  GLU A 312     259.795 316.180 282.887  1.00157.15           C  
ATOM   2177  OE1 GLU A 312     258.840 316.900 283.243  1.00150.64           O  
ATOM   2178  OE2 GLU A 312     260.291 316.214 281.745  1.00176.03           O1-
ATOM   2179  N   THR A 313     258.922 316.557 287.726  1.00161.35           N  
ATOM   2180  CA  THR A 313     259.824 317.721 287.724  1.00161.64           C  
ATOM   2181  C   THR A 313     260.177 318.279 289.107  1.00163.25           C  
ATOM   2182  O   THR A 313     260.732 319.381 289.198  1.00162.14           O  
ATOM   2183  CB  THR A 313     259.232 318.876 286.862  1.00152.75           C  
ATOM   2184  OG1 THR A 313     260.230 319.882 286.667  1.00150.87           O  
ATOM   2185  CG2 THR A 313     258.027 319.505 287.528  1.00153.73           C  
ATOM   2186  N   ALA A 314     259.874 317.519 290.163  1.00162.42           N  
ATOM   2187  CA  ALA A 314     260.154 317.899 291.553  1.00154.61           C  
ATOM   2188  C   ALA A 314     259.440 319.189 291.969  1.00151.84           C  
ATOM   2189  O   ALA A 314     259.945 319.935 292.819  1.00143.85           O  
ATOM   2190  CB  ALA A 314     261.664 318.025 291.801  1.00149.12           C  
ATOM   2191  N   LEU A 315     258.258 319.440 291.397  1.00144.28           N  
ATOM   2192  CA  LEU A 315     257.546 320.704 291.492  1.00138.88           C  
ATOM   2193  C   LEU A 315     256.804 320.882 292.811  1.00138.57           C  
ATOM   2194  O   LEU A 315     256.482 319.909 293.511  1.00133.59           O  
ATOM   2195  CB  LEU A 315     256.571 320.847 290.309  1.00134.77           C  
ATOM   2196  CG  LEU A 315     255.270 321.672 290.186  1.00130.07           C  
ATOM   2197  CD1 LEU A 315     255.549 323.132 290.179  1.00120.21           C  
ATOM   2198  CD2 LEU A 315     254.520 321.221 288.873  1.00138.32           C  
ATOM   2199  N   ASP A 316     256.562 322.149 293.133  1.00145.02           N  
ATOM   2200  CA  ASP A 316     255.750 322.622 294.252  1.00143.11           C  
ATOM   2201  C   ASP A 316     254.291 322.675 293.838  1.00144.02           C  
ATOM   2202  O   ASP A 316     253.921 323.546 293.049  1.00138.90           O  
ATOM   2203  CB  ASP A 316     256.193 324.032 294.643  1.00142.53           C  
ATOM   2204  CG  ASP A 316     255.125 324.807 295.458  1.00145.60           C  
ATOM   2205  OD1 ASP A 316     254.232 324.194 296.101  1.00145.09           O  
ATOM   2206  OD2 ASP A 316     255.226 326.057 295.487  1.00145.37           O1-
ATOM   2207  N   ASN A 317     253.447 321.806 294.412  1.00148.82           N  
ATOM   2208  CA  ASN A 317     252.017 321.788 294.101  1.00145.38           C  
ATOM   2209  C   ASN A 317     251.191 321.868 295.387  1.00141.63           C  
ATOM   2210  O   ASN A 317     251.311 321.001 296.258  1.00156.89           O  
ATOM   2211  CB  ASN A 317     251.666 320.529 293.284  1.00140.83           C  
ATOM   2212  CG  ASN A 317     252.412 319.271 293.760  1.00135.31           C  
ATOM   2213  OD1 ASN A 317     252.859 319.182 294.908  1.00135.10           O  
ATOM   2214  ND2 ASN A 317     252.527 318.287 292.871  1.00130.19           N  
ATOM   2215  N   LYS A 318     250.333 322.883 295.511  1.00125.22           N  
ATOM   2216  CA  LYS A 318     249.499 322.999 296.718  1.00121.05           C  
ATOM   2217  C   LYS A 318     248.307 323.906 296.482  1.00118.59           C  
ATOM   2218  O   LYS A 318     248.315 324.684 295.530  1.00113.29           O  
ATOM   2219  CB  LYS A 318     250.331 323.492 297.907  1.00113.71           C  
ATOM   2220  CG  LYS A 318     250.872 322.359 298.755  1.00 97.57           C  
ATOM   2221  CD  LYS A 318     250.919 322.713 300.194  1.00 88.18           C  
ATOM   2222  CE  LYS A 318     251.421 321.545 300.979  1.00 69.67           C  
ATOM   2223  NZ  LYS A 318     251.275 321.875 302.411  1.00 71.83           N1+
ATOM   2224  N   PRO A 319     247.238 323.747 297.290  1.00120.50           N  
ATOM   2225  CA  PRO A 319     247.023 322.755 298.352  1.00117.26           C  
ATOM   2226  C   PRO A 319     246.632 321.410 297.720  1.00 94.11           C  
ATOM   2227  O   PRO A 319     246.283 321.371 296.537  1.00 86.44           O  
ATOM   2228  CB  PRO A 319     245.876 323.377 299.177  1.00130.74           C  
ATOM   2229  CG  PRO A 319     245.048 324.131 298.143  1.00133.24           C  
ATOM   2230  CD  PRO A 319     245.996 324.485 296.991  1.00132.37           C  
ATOM   2231  N   CYS A 320     246.770 320.317 298.460  1.00102.21           N  
ATOM   2232  CA  CYS A 320     246.344 318.991 297.983  1.00 99.00           C  
ATOM   2233  C   CYS A 320     244.913 318.924 297.366  1.00 95.75           C  
ATOM   2234  O   CYS A 320     244.775 318.465 296.238  1.00 92.43           O  
ATOM   2235  CB  CYS A 320     246.489 317.988 299.113  1.00 94.42           C  
ATOM   2236  SG  CYS A 320     246.221 316.336 298.641  1.00 77.92           S  
ATOM   2237  N   GLY A 321     243.849 319.372 298.044  1.00 96.91           N  
ATOM   2238  CA  GLY A 321     243.777 319.815 299.435  1.00102.69           C  
ATOM   2239  C   GLY A 321     242.369 319.385 299.799  1.00104.54           C  
ATOM   2240  O   GLY A 321     241.755 318.681 298.984  1.00105.92           O  
ATOM   2241  N   PRO A 322     241.832 319.814 300.961  1.00100.88           N  
ATOM   2242  CA  PRO A 322     242.336 320.649 302.049  1.00 89.38           C  
ATOM   2243  C   PRO A 322     243.008 319.901 303.199  1.00 91.16           C  
ATOM   2244  O   PRO A 322     243.889 320.501 303.807  1.00116.09           O  
ATOM   2245  CB  PRO A 322     241.078 321.315 302.577  1.00 88.71           C  
ATOM   2246  CG  PRO A 322     240.070 320.248 302.460  1.00 78.02           C  
ATOM   2247  CD  PRO A 322     240.425 319.442 301.226  1.00 92.45           C  
ATOM   2248  N   GLN A 323     242.586 318.678 303.558  1.00 79.06           N  
ATOM   2249  CA  GLN A 323     243.330 317.922 304.575  1.00 80.45           C  
ATOM   2250  C   GLN A 323     244.649 317.426 303.970  1.00 78.94           C  
ATOM   2251  O   GLN A 323     244.880 316.235 303.780  1.00 75.88           O  
ATOM   2252  CB  GLN A 323     242.511 316.777 305.175  1.00 71.13           C  
ATOM   2253  CG  GLN A 323     241.731 315.878 304.211  1.00 82.52           C  
ATOM   2254  CD  GLN A 323     240.885 314.779 304.913  1.00 79.00           C  
ATOM   2255  OE1 GLN A 323     241.066 314.480 306.099  1.00 72.83           O  
ATOM   2256  NE2 GLN A 323     239.957 314.180 304.159  1.00 65.69           N  
ATOM   2257  N   CYS A 324     245.542 318.383 303.724  1.00 90.31           N  
ATOM   2258  CA  CYS A 324     246.839 318.217 303.085  1.00 81.89           C  
ATOM   2259  C   CYS A 324     247.951 318.279 304.128  1.00 93.66           C  
ATOM   2260  O   CYS A 324     247.714 318.579 305.303  1.00107.23           O  
ATOM   2261  CB  CYS A 324     247.048 319.306 302.029  1.00 72.74           C  
ATOM   2262  SG  CYS A 324     248.703 319.320 301.337  1.00 82.73           S  
ATOM   2263  N   TYR A 325     249.189 318.030 303.680  1.00 85.80           N  
ATOM   2264  CA  TYR A 325     250.353 318.101 304.567  1.00 75.88           C  
ATOM   2265  C   TYR A 325     250.817 319.562 304.619  1.00 83.55           C  
ATOM   2266  O   TYR A 325     251.492 320.052 303.714  1.00 77.19           O  
ATOM   2267  CB  TYR A 325     251.456 317.106 304.158  1.00 68.04           C  
ATOM   2268  CG  TYR A 325     252.335 317.507 303.006  1.00 77.12           C  
ATOM   2269  CD1 TYR A 325     251.818 317.722 301.741  1.00 79.49           C  
ATOM   2270  CD2 TYR A 325     253.686 317.757 303.213  1.00 72.85           C  
ATOM   2271  CE1 TYR A 325     252.628 318.139 300.702  1.00 72.10           C  
ATOM   2272  CE2 TYR A 325     254.499 318.175 302.180  1.00 66.92           C  
ATOM   2273  CZ  TYR A 325     253.964 318.373 300.929  1.00 60.74           C  
ATOM   2274  OH  TYR A 325     254.762 318.791 299.888  1.00 75.20           O  
ATOM   2275  N   GLN A 326     250.264 320.314 305.574  1.00104.07           N  
ATOM   2276  CA  GLN A 326     250.481 321.761 305.747  1.00 90.42           C  
ATOM   2277  C   GLN A 326     250.324 322.136 307.225  1.00 83.34           C  
ATOM   2278  O   GLN A 326     249.777 321.362 308.003  1.00 73.53           O  
ATOM   2279  CB  GLN A 326     249.494 322.522 304.871  1.00 80.28           C  
ATOM   2280  CG  GLN A 326     248.075 322.518 305.432  1.00 76.34           C  
ATOM   2281  CD  GLN A 326     247.060 323.088 304.450  1.00 72.42           C  
ATOM   2282  OE1 GLN A 326     245.958 322.545 304.287  1.00 54.47           O  
ATOM   2283  NE2 GLN A 326     247.440 324.156 303.761  1.00 79.13           N  
ATOM   2284  N   HIS A 327     250.754 323.321 307.621  1.00125.58           N  
ATOM   2285  CA  HIS A 327     251.476 324.251 306.774  1.00155.05           C  
ATOM   2286  C   HIS A 327     252.628 324.735 307.615  1.00162.41           C  
ATOM   2287  O   HIS A 327     253.397 325.608 307.214  1.00164.06           O  
ATOM   2288  CB  HIS A 327     250.582 325.414 306.294  1.00161.46           C  
ATOM   2289  CG  HIS A 327     249.953 326.211 307.400  1.00162.36           C  
ATOM   2290  ND1 HIS A 327     248.601 326.167 307.679  1.00161.54           N  
ATOM   2291  CD2 HIS A 327     250.488 327.094 308.276  1.00163.92           C  
ATOM   2292  CE1 HIS A 327     248.336 326.977 308.689  1.00161.29           C  
ATOM   2293  NE2 HIS A 327     249.463 327.551 309.070  1.00165.56           N  
ATOM   2294  N   LEU A 328     252.730 324.151 308.804  1.00155.51           N  
ATOM   2295  CA  LEU A 328     253.775 324.552 309.722  1.00147.57           C  
ATOM   2296  C   LEU A 328     255.118 324.149 309.135  1.00146.52           C  
ATOM   2297  O   LEU A 328     255.188 323.405 308.148  1.00141.64           O  
ATOM   2298  CB  LEU A 328     253.539 323.943 311.110  1.00146.75           C  
ATOM   2299  CG  LEU A 328     252.452 324.609 311.983  1.00150.79           C  
ATOM   2300  CD1 LEU A 328     251.089 324.698 311.300  1.00151.80           C  
ATOM   2301  CD2 LEU A 328     252.281 323.901 313.319  1.00151.90           C  
ATOM   2302  N   GLU A 329     256.193 324.696 309.709  1.00153.08           N  
ATOM   2303  CA  GLU A 329     257.528 324.340 309.246  1.00152.57           C  
ATOM   2304  C   GLU A 329     257.629 322.829 309.173  1.00155.29           C  
ATOM   2305  O   GLU A 329     257.110 322.104 310.030  1.00156.53           O  
ATOM   2306  CB  GLU A 329     258.636 324.884 310.159  1.00138.91           C  
ATOM   2307  CG  GLU A 329     258.466 326.295 310.630  1.00130.77           C  
ATOM   2308  CD  GLU A 329     257.600 326.369 311.857  1.00128.37           C  
ATOM   2309  OE1 GLU A 329     257.282 325.297 312.425  1.00127.63           O  
ATOM   2310  OE2 GLU A 329     257.236 327.497 312.241  1.00120.22           O1-
ATOM   2311  N   GLY A 330     258.280 322.359 308.127  1.00138.63           N  
ATOM   2312  CA  GLY A 330     258.405 320.951 307.922  1.00131.98           C  
ATOM   2313  C   GLY A 330     257.266 320.324 307.177  1.00130.40           C  
ATOM   2314  O   GLY A 330     257.194 319.091 307.096  1.00140.37           O  
ATOM   2315  N   ALA A 331     256.391 321.118 306.588  1.00116.30           N  
ATOM   2316  CA  ALA A 331     255.405 320.475 305.755  1.00113.05           C  
ATOM   2317  C   ALA A 331     256.149 320.220 304.459  1.00109.65           C  
ATOM   2318  O   ALA A 331     256.617 319.107 304.197  1.00118.07           O  
ATOM   2319  CB  ALA A 331     254.168 321.358 305.592  1.00112.09           C  
ATOM   2320  N   LYS A 332     256.333 321.275 303.680  1.00 89.69           N  
ATOM   2321  CA  LYS A 332     257.136 321.166 302.490  1.00 86.73           C  
ATOM   2322  C   LYS A 332     258.619 321.230 302.834  1.00105.35           C  
ATOM   2323  O   LYS A 332     259.448 320.684 302.096  1.00115.24           O  
ATOM   2324  CB  LYS A 332     256.685 322.250 301.518  1.00 88.02           C  
ATOM   2325  CG  LYS A 332     256.916 321.923 300.082  1.00 95.10           C  
ATOM   2326  CD  LYS A 332     256.258 322.985 299.221  1.00108.59           C  
ATOM   2327  CE  LYS A 332     256.360 322.658 297.743  1.00118.03           C  
ATOM   2328  NZ  LYS A 332     255.603 321.418 297.358  1.00124.08           N1+
ATOM   2329  N   GLU A 333     258.960 321.884 303.944  1.00117.12           N  
ATOM   2330  CA  GLU A 333     260.331 322.141 304.359  1.00114.30           C  
ATOM   2331  C   GLU A 333     261.039 320.897 304.910  1.00106.15           C  
ATOM   2332  O   GLU A 333     262.151 320.587 304.475  1.00111.09           O  
ATOM   2333  CB  GLU A 333     260.324 323.271 305.386  1.00117.34           C  
ATOM   2334  CG  GLU A 333     259.841 324.574 304.753  1.00124.87           C  
ATOM   2335  CD  GLU A 333     259.739 325.732 305.740  1.00137.01           C  
ATOM   2336  OE1 GLU A 333     259.019 326.715 305.445  1.00139.94           O  
ATOM   2337  OE2 GLU A 333     260.337 325.637 306.835  1.00146.21           O1-
ATOM   2338  N   PHE A 334     260.445 320.187 305.879  1.00 89.41           N  
ATOM   2339  CA  PHE A 334     261.103 318.998 306.424  1.00 94.97           C  
ATOM   2340  C   PHE A 334     261.181 317.913 305.357  1.00106.87           C  
ATOM   2341  O   PHE A 334     262.163 317.163 305.271  1.00118.54           O  
ATOM   2342  CB  PHE A 334     260.350 318.488 307.658  1.00 79.98           C  
ATOM   2343  CG  PHE A 334     261.185 317.695 308.634  1.00 75.58           C  
ATOM   2344  CD1 PHE A 334     262.437 318.128 309.012  1.00 88.53           C  
ATOM   2345  CD2 PHE A 334     260.707 316.512 309.177  1.00 84.51           C  
ATOM   2346  CE1 PHE A 334     263.201 317.395 309.910  1.00 95.38           C  
ATOM   2347  CE2 PHE A 334     261.464 315.770 310.066  1.00 88.43           C  
ATOM   2348  CZ  PHE A 334     262.713 316.213 310.433  1.00 91.92           C  
ATOM   2349  N   ALA A 335     260.153 317.839 304.514  1.00103.27           N  
ATOM   2350  CA  ALA A 335     260.167 316.927 303.376  1.00 94.58           C  
ATOM   2351  C   ALA A 335     261.345 317.226 302.458  1.00 94.16           C  
ATOM   2352  O   ALA A 335     262.177 316.355 302.180  1.00 93.43           O  
ATOM   2353  CB  ALA A 335     258.848 317.052 302.619  1.00 89.06           C  
ATOM   2354  N   ALA A 336     261.435 318.471 301.994  1.00101.01           N  
ATOM   2355  CA  ALA A 336     262.560 318.871 301.159  1.00100.28           C  
ATOM   2356  C   ALA A 336     263.884 318.747 301.899  1.00 95.44           C  
ATOM   2357  O   ALA A 336     264.930 318.524 301.271  1.00 91.52           O  
ATOM   2358  CB  ALA A 336     262.372 320.300 300.663  1.00 98.44           C  
ATOM   2359  N   ALA A 337     263.868 318.896 303.223  1.00 86.41           N  
ATOM   2360  CA  ALA A 337     265.102 318.732 303.983  1.00 85.44           C  
ATOM   2361  C   ALA A 337     265.526 317.278 304.025  1.00 94.10           C  
ATOM   2362  O   ALA A 337     266.683 316.955 303.744  1.00 89.65           O  
ATOM   2363  CB  ALA A 337     264.929 319.257 305.402  1.00 85.96           C  
ATOM   2364  N   LEU A 338     264.584 316.384 304.335  1.00107.59           N  
ATOM   2365  CA  LEU A 338     264.898 314.963 304.470  1.00100.66           C  
ATOM   2366  C   LEU A 338     265.435 314.376 303.169  1.00 95.38           C  
ATOM   2367  O   LEU A 338     266.445 313.662 303.168  1.00 93.81           O  
ATOM   2368  CB  LEU A 338     263.659 314.198 304.928  1.00 88.12           C  
ATOM   2369  CG  LEU A 338     263.393 314.044 306.427  1.00 84.55           C  
ATOM   2370  CD1 LEU A 338     262.047 313.346 306.662  1.00 82.00           C  
ATOM   2371  CD2 LEU A 338     264.535 313.310 307.137  1.00 91.83           C  
ATOM   2372  N   THR A 339     264.770 314.672 302.047  1.00 95.78           N  
ATOM   2373  CA  THR A 339     265.239 314.174 300.759  1.00100.93           C  
ATOM   2374  C   THR A 339     266.561 314.818 300.367  1.00105.98           C  
ATOM   2375  O   THR A 339     267.367 314.189 299.672  1.00113.77           O  
ATOM   2376  CB  THR A 339     264.164 314.383 299.686  1.00107.02           C  
ATOM   2377  OG1 THR A 339     262.899 313.915 300.193  1.00106.77           O  
ATOM   2378  CG2 THR A 339     264.526 313.628 298.406  1.00109.18           C  
ATOM   2379  N   ALA A 340     266.784 316.071 300.784  1.00107.92           N  
ATOM   2380  CA  ALA A 340     268.076 316.730 300.618  1.00101.50           C  
ATOM   2381  C   ALA A 340     269.130 316.166 301.565  1.00 97.38           C  
ATOM   2382  O   ALA A 340     270.318 316.194 301.237  1.00102.79           O  
ATOM   2383  CB  ALA A 340     267.930 318.237 300.826  1.00 98.62           C  
ATOM   2384  N   GLU A 341     268.726 315.711 302.754  1.00103.80           N  
ATOM   2385  CA  GLU A 341     269.635 315.057 303.692  1.00109.90           C  
ATOM   2386  C   GLU A 341     269.950 313.632 303.249  1.00112.57           C  
ATOM   2387  O   GLU A 341     271.085 313.166 303.406  1.00114.04           O  
ATOM   2388  CB  GLU A 341     269.024 315.062 305.097  1.00116.90           C  
ATOM   2389  CG  GLU A 341     268.894 316.474 305.705  1.00127.89           C  
ATOM   2390  CD  GLU A 341     268.179 316.494 307.053  1.00135.66           C  
ATOM   2391  OE1 GLU A 341     266.990 316.101 307.097  1.00134.26           O  
ATOM   2392  OE2 GLU A 341     268.799 316.910 308.062  1.00137.39           O1-
ATOM   2393  N   ARG A 342     268.952 312.928 302.708  1.00126.46           N  
ATOM   2394  CA  ARG A 342     269.164 311.573 302.216  1.00126.06           C  
ATOM   2395  C   ARG A 342     270.021 311.580 300.961  1.00120.74           C  
ATOM   2396  O   ARG A 342     270.843 310.678 300.759  1.00116.87           O  
ATOM   2397  CB  ARG A 342     267.814 310.905 301.946  1.00133.81           C  
ATOM   2398  CG  ARG A 342     267.862 309.388 301.773  1.00137.32           C  
ATOM   2399  CD  ARG A 342     267.965 308.668 303.114  1.00137.69           C  
ATOM   2400  NE  ARG A 342     268.889 307.541 303.050  1.00135.96           N  
ATOM   2401  CZ  ARG A 342     268.614 306.385 302.454  1.00130.01           C  
ATOM   2402  NH1 ARG A 342     267.438 306.206 301.866  1.00120.02           N1+
ATOM   2403  NH2 ARG A 342     269.516 305.412 302.439  1.00127.34           N  
ATOM   2404  N   ILE A 343     269.844 312.590 300.104  1.00123.00           N  
ATOM   2405  CA  ILE A 343     270.598 312.656 298.855  1.00118.57           C  
ATOM   2406  C   ILE A 343     272.088 312.840 299.124  1.00124.69           C  
ATOM   2407  O   ILE A 343     272.924 312.309 298.385  1.00119.80           O  
ATOM   2408  CB  ILE A 343     270.041 313.772 297.948  1.00114.06           C  
ATOM   2409  CG1 ILE A 343     270.584 313.644 296.530  1.00111.25           C  
ATOM   2410  CG2 ILE A 343     270.421 315.145 298.458  1.00121.98           C  
ATOM   2411  CD1 ILE A 343     270.238 314.824 295.641  1.00111.28           C  
ATOM   2412  N   LYS A 344     272.439 313.565 300.190  1.00122.95           N  
ATOM   2413  CA  LYS A 344     273.831 313.890 300.474  1.00122.86           C  
ATOM   2414  C   LYS A 344     274.653 312.620 300.667  1.00132.50           C  
ATOM   2415  O   LYS A 344     274.271 311.728 301.435  1.00128.03           O  
ATOM   2416  CB  LYS A 344     273.920 314.778 301.718  1.00116.51           C  
ATOM   2417  CG  LYS A 344     273.411 316.199 301.517  1.00116.09           C  
ATOM   2418  CD  LYS A 344     273.376 316.965 302.833  1.00115.76           C  
ATOM   2419  CE  LYS A 344     272.675 318.307 302.667  1.00115.59           C  
ATOM   2420  NZ  LYS A 344     272.670 319.133 303.908  1.00110.64           N1+
ATOM   2421  N   THR A 345     275.769 312.535 299.942  1.00142.15           N  
ATOM   2422  CA  THR A 345     276.698 311.409 300.049  1.00135.91           C  
ATOM   2423  C   THR A 345     278.053 311.783 299.444  1.00131.14           C  
ATOM   2424  O   THR A 345     278.348 312.966 299.235  1.00129.11           O  
ATOM   2425  CB  THR A 345     276.159 310.133 299.346  1.00129.80           C  
ATOM   2426  OG1 THR A 345     274.809 309.872 299.754  1.00127.84           O  
ATOM   2427  CG2 THR A 345     277.007 308.935 299.719  1.00127.61           C  
ATOM   2428  N   PRO A 422     261.882 320.832 312.085  1.00100.87           N  
ATOM   2429  CA  PRO A 422     260.506 321.342 312.042  1.00118.26           C  
ATOM   2430  C   PRO A 422     259.437 320.276 312.382  1.00122.68           C  
ATOM   2431  O   PRO A 422     259.723 319.416 313.221  1.00113.97           O  
ATOM   2432  CB  PRO A 422     260.373 321.826 310.599  1.00117.12           C  
ATOM   2433  CG  PRO A 422     261.748 322.210 310.186  1.00 91.26           C  
ATOM   2434  CD  PRO A 422     262.675 321.273 310.920  1.00 80.61           C  
ATOM   2435  N   ASN A 423     258.251 320.354 311.757  1.00134.45           N  
ATOM   2436  CA  ASN A 423     257.124 319.430 311.982  1.00139.34           C  
ATOM   2437  C   ASN A 423     256.651 319.496 313.441  1.00144.28           C  
ATOM   2438  O   ASN A 423     256.664 318.509 314.182  1.00145.69           O  
ATOM   2439  CB  ASN A 423     257.496 317.993 311.559  1.00139.90           C  
ATOM   2440  CG  ASN A 423     256.322 316.985 311.658  1.00128.62           C  
ATOM   2441  OD1 ASN A 423     255.160 317.316 311.410  1.00121.36           O  
ATOM   2442  ND2 ASN A 423     256.649 315.739 312.002  1.00121.73           N  
ATOM   2443  N   ILE A 424     256.226 320.697 313.845  1.00147.54           N  
ATOM   2444  CA  ILE A 424     255.918 320.924 315.255  1.00146.05           C  
ATOM   2445  C   ILE A 424     254.588 320.279 315.629  1.00141.18           C  
ATOM   2446  O   ILE A 424     254.409 319.820 316.766  1.00139.48           O  
ATOM   2447  CB  ILE A 424     255.964 322.438 315.574  1.00137.83           C  
ATOM   2448  CG1 ILE A 424     255.233 322.777 316.883  1.00133.43           C  
ATOM   2449  CG2 ILE A 424     255.438 323.248 314.412  1.00130.63           C  
ATOM   2450  CD1 ILE A 424     255.158 324.273 317.183  1.00125.73           C  
ATOM   2451  N   GLU A 425     253.659 320.182 314.688  1.00137.77           N  
ATOM   2452  CA  GLU A 425     252.379 319.587 315.018  1.00142.84           C  
ATOM   2453  C   GLU A 425     252.546 318.082 315.231  1.00147.98           C  
ATOM   2454  O   GLU A 425     253.296 317.432 314.494  1.00157.54           O  
ATOM   2455  CB  GLU A 425     251.375 319.860 313.896  1.00144.23           C  
ATOM   2456  CG  GLU A 425     249.957 319.356 314.147  1.00150.54           C  
ATOM   2457  CD  GLU A 425     249.284 320.018 315.346  1.00156.26           C  
ATOM   2458  OE1 GLU A 425     248.254 319.480 315.821  1.00152.97           O  
ATOM   2459  OE2 GLU A 425     249.806 321.047 315.833  1.00159.47           O1-
ATOM   2460  N   PRO A 426     251.826 317.488 316.190  1.00141.64           N  
ATOM   2461  CA  PRO A 426     251.939 316.046 316.383  1.00135.80           C  
ATOM   2462  C   PRO A 426     251.228 315.305 315.271  1.00132.68           C  
ATOM   2463  O   PRO A 426     250.213 315.785 314.737  1.00129.51           O  
ATOM   2464  CB  PRO A 426     251.287 315.822 317.761  1.00134.11           C  
ATOM   2465  CG  PRO A 426     250.343 316.922 317.916  1.00134.76           C  
ATOM   2466  CD  PRO A 426     250.916 318.103 317.171  1.00139.72           C  
ATOM   2467  N   PRO A 427     251.798 314.204 314.783  1.00133.82           N  
ATOM   2468  CA  PRO A 427     251.111 313.464 313.717  1.00123.06           C  
ATOM   2469  C   PRO A 427     249.858 312.742 314.216  1.00121.06           C  
ATOM   2470  O   PRO A 427     249.728 312.381 315.391  1.00120.77           O  
ATOM   2471  CB  PRO A 427     252.187 312.523 313.166  1.00124.28           C  
ATOM   2472  CG  PRO A 427     253.241 312.339 314.329  1.00129.88           C  
ATOM   2473  CD  PRO A 427     253.077 313.573 315.215  1.00130.66           C  
ATOM   2474  N   GLU A 428     248.909 312.598 313.289  1.00121.13           N  
ATOM   2475  CA  GLU A 428     247.640 311.926 313.494  1.00106.59           C  
ATOM   2476  C   GLU A 428     247.851 310.450 313.739  1.00106.38           C  
ATOM   2477  O   GLU A 428     248.736 309.814 313.160  1.00116.35           O  
ATOM   2478  CB  GLU A 428     246.779 312.090 312.250  1.00 93.59           C  
ATOM   2479  CG  GLU A 428     245.317 311.976 312.479  1.00106.67           C  
ATOM   2480  CD  GLU A 428     244.532 312.538 311.321  1.00121.56           C  
ATOM   2481  OE1 GLU A 428     245.158 313.149 310.419  1.00107.27           O  
ATOM   2482  OE2 GLU A 428     243.304 312.296 311.274  1.00134.92           O1-
ATOM   2483  N   ASN A 429     246.999 309.893 314.574  1.00 94.83           N  
ATOM   2484  CA  ASN A 429     247.131 308.500 314.956  1.00101.17           C  
ATOM   2485  C   ASN A 429     246.276 307.618 314.050  1.00106.21           C  
ATOM   2486  O   ASN A 429     245.046 307.628 314.145  1.00119.31           O  
ATOM   2487  CB  ASN A 429     246.756 308.323 316.419  1.00104.20           C  
ATOM   2488  CG  ASN A 429     247.093 306.948 316.920  1.00111.92           C  
ATOM   2489  OD1 ASN A 429     246.434 306.419 317.810  1.00118.29           O  
ATOM   2490  ND2 ASN A 429     248.135 306.352 316.349  1.00112.68           N  
ATOM   2491  N   VAL A 430     246.931 306.925 313.109  1.00104.86           N  
ATOM   2492  CA  VAL A 430     246.304 305.968 312.199  1.00 84.70           C  
ATOM   2493  C   VAL A 430     247.082 304.653 312.235  1.00 91.84           C  
ATOM   2494  O   VAL A 430     248.246 304.603 312.645  1.00100.67           O  
ATOM   2495  CB  VAL A 430     246.197 306.532 310.764  1.00 81.55           C  
ATOM   2496  CG1 VAL A 430     245.305 305.672 309.921  1.00 99.15           C  
ATOM   2497  CG2 VAL A 430     245.546 307.882 310.836  1.00 88.99           C  
ATOM   2498  N   GLU A 431     246.419 303.568 311.817  1.00 90.66           N  
ATOM   2499  CA  GLU A 431     247.045 302.257 311.652  1.00 93.38           C  
ATOM   2500  C   GLU A 431     247.273 301.947 310.171  1.00 84.36           C  
ATOM   2501  O   GLU A 431     246.381 302.146 309.338  1.00 69.06           O  
ATOM   2502  CB  GLU A 431     246.190 301.164 312.295  1.00105.48           C  
ATOM   2503  CG  GLU A 431     244.705 301.394 312.096  1.00125.62           C  
ATOM   2504  CD  GLU A 431     243.847 300.408 312.853  1.00136.60           C  
ATOM   2505  OE1 GLU A 431     244.305 299.262 313.055  1.00143.72           O  
ATOM   2506  OE2 GLU A 431     242.720 300.785 313.248  1.00134.72           O1-
ATOM   2507  N   TRP A 432     248.470 301.454 309.852  1.00 83.77           N  
ATOM   2508  CA  TRP A 432     248.913 301.230 308.480  1.00 74.20           C  
ATOM   2509  C   TRP A 432     248.983 299.736 308.252  1.00 75.32           C  
ATOM   2510  O   TRP A 432     249.683 299.031 308.985  1.00 80.87           O  
ATOM   2511  CB  TRP A 432     250.277 301.878 308.215  1.00 79.40           C  
ATOM   2512  CG  TRP A 432     250.209 303.354 307.891  1.00 66.34           C  
ATOM   2513  CD1 TRP A 432     250.145 304.372 308.780  1.00 53.68           C  
ATOM   2514  CD2 TRP A 432     250.297 303.965 306.586  1.00 59.57           C  
ATOM   2515  NE1 TRP A 432     250.117 305.582 308.121  1.00 67.23           N  
ATOM   2516  CE2 TRP A 432     250.220 305.359 306.775  1.00 61.01           C  
ATOM   2517  CE3 TRP A 432     250.407 303.468 305.279  1.00 47.18           C  
ATOM   2518  CZ2 TRP A 432     250.248 306.265 305.713  1.00 56.45           C  
ATOM   2519  CZ3 TRP A 432     250.441 304.385 304.211  1.00 42.22           C  
ATOM   2520  CH2 TRP A 432     250.360 305.759 304.444  1.00 44.21           C  
ATOM   2521  N   SER A 433     248.256 299.261 307.247  1.00 75.43           N  
ATOM   2522  CA  SER A 433     248.308 297.849 306.907  1.00 76.14           C  
ATOM   2523  C   SER A 433     249.603 297.519 306.164  1.00 81.30           C  
ATOM   2524  O   SER A 433     250.288 298.402 305.620  1.00 79.67           O  
ATOM   2525  CB  SER A 433     247.088 297.434 306.067  1.00 78.23           C  
ATOM   2526  OG  SER A 433     247.159 297.869 304.714  1.00 82.00           O  
ATOM   2527  N   GLY A 434     249.947 296.226 306.190  1.00 79.02           N  
ATOM   2528  CA  GLY A 434     251.039 295.727 305.373  1.00 56.95           C  
ATOM   2529  C   GLY A 434     250.979 296.244 303.952  1.00 57.38           C  
ATOM   2530  O   GLY A 434     251.954 296.802 303.444  1.00 67.46           O  
ATOM   2531  N   ALA A 435     249.826 296.069 303.294  1.00 61.76           N  
ATOM   2532  CA  ALA A 435     249.670 296.519 301.916  1.00 63.17           C  
ATOM   2533  C   ALA A 435     249.909 298.015 301.787  1.00 71.91           C  
ATOM   2534  O   ALA A 435     250.555 298.474 300.839  1.00 83.21           O  
ATOM   2535  CB  ALA A 435     248.272 296.169 301.400  1.00 64.21           C  
ATOM   2536  N   GLU A 436     249.348 298.797 302.703  1.00 65.45           N  
ATOM   2537  CA  GLU A 436     249.471 300.241 302.612  1.00 58.66           C  
ATOM   2538  C   GLU A 436     250.925 300.691 302.734  1.00 64.54           C  
ATOM   2539  O   GLU A 436     251.373 301.565 301.982  1.00 65.62           O  
ATOM   2540  CB  GLU A 436     248.600 300.875 303.693  1.00 70.94           C  
ATOM   2541  CG  GLU A 436     247.066 300.786 303.472  1.00 72.45           C  
ATOM   2542  CD  GLU A 436     246.278 301.333 304.683  1.00 75.78           C  
ATOM   2543  OE1 GLU A 436     246.581 300.930 305.838  1.00 74.44           O  
ATOM   2544  OE2 GLU A 436     245.400 302.216 304.492  1.00 60.54           O1-
ATOM   2545  N   ALA A 437     251.686 300.100 303.665  1.00 57.04           N  
ATOM   2546  CA  ALA A 437     253.082 300.496 303.833  1.00 45.20           C  
ATOM   2547  C   ALA A 437     253.912 300.103 302.617  1.00 53.90           C  
ATOM   2548  O   ALA A 437     254.610 300.942 302.039  1.00 68.29           O  
ATOM   2549  CB  ALA A 437     253.657 299.885 305.109  1.00 51.69           C  
ATOM   2550  N   SER A 438     253.786 298.848 302.173  1.00 65.84           N  
ATOM   2551  CA  SER A 438     254.521 298.372 301.002  1.00 67.03           C  
ATOM   2552  C   SER A 438     254.205 299.201 299.766  1.00 62.40           C  
ATOM   2553  O   SER A 438     255.095 299.496 298.965  1.00 72.83           O  
ATOM   2554  CB  SER A 438     254.193 296.902 300.766  1.00 66.67           C  
ATOM   2555  OG  SER A 438     254.372 296.161 301.963  1.00 63.60           O  
ATOM   2556  N   MET A 439     252.935 299.554 299.584  1.00 60.37           N  
ATOM   2557  CA  MET A 439     252.528 300.425 298.489  1.00 58.27           C  
ATOM   2558  C   MET A 439     253.126 301.812 298.631  1.00 56.55           C  
ATOM   2559  O   MET A 439     253.382 302.488 297.631  1.00 60.04           O  
ATOM   2560  CB  MET A 439     251.010 300.544 298.434  1.00 62.19           C  
ATOM   2561  CG  MET A 439     250.539 301.220 297.179  1.00 66.26           C  
ATOM   2562  SD  MET A 439     250.739 300.296 295.633  1.00 69.76           S  
ATOM   2563  CE  MET A 439     250.800 301.696 294.566  1.00 73.33           C  
ATOM   2564  N   PHE A 440     253.140 302.337 299.852  1.00 56.09           N  
ATOM   2565  CA  PHE A 440     253.791 303.615 300.076  1.00 53.33           C  
ATOM   2566  C   PHE A 440     255.256 303.548 299.688  1.00 54.20           C  
ATOM   2567  O   PHE A 440     255.722 304.345 298.865  1.00 48.68           O  
ATOM   2568  CB  PHE A 440     253.594 304.050 301.531  1.00 64.81           C  
ATOM   2569  CG  PHE A 440     254.560 305.079 301.996  1.00 55.40           C  
ATOM   2570  CD1 PHE A 440     254.333 306.416 301.755  1.00 40.39           C  
ATOM   2571  CD2 PHE A 440     255.683 304.699 302.706  1.00 62.73           C  
ATOM   2572  CE1 PHE A 440     255.240 307.359 302.190  1.00 57.01           C  
ATOM   2573  CE2 PHE A 440     256.589 305.628 303.150  1.00 66.13           C  
ATOM   2574  CZ  PHE A 440     256.374 306.964 302.894  1.00 63.12           C  
ATOM   2575  N   ARG A 441     255.980 302.565 300.237  1.00 52.69           N  
ATOM   2576  CA  ARG A 441     257.387 302.390 299.904  1.00 41.17           C  
ATOM   2577  C   ARG A 441     257.574 302.259 298.398  1.00 44.81           C  
ATOM   2578  O   ARG A 441     258.580 302.729 297.863  1.00 70.45           O  
ATOM   2579  CB  ARG A 441     257.938 301.181 300.650  1.00 39.78           C  
ATOM   2580  CG  ARG A 441     257.792 301.321 302.140  1.00 47.98           C  
ATOM   2581  CD  ARG A 441     258.229 300.051 302.814  1.00 66.12           C  
ATOM   2582  NE  ARG A 441     258.047 300.082 304.259  1.00 67.68           N  
ATOM   2583  CZ  ARG A 441     258.178 299.014 305.031  1.00 90.48           C  
ATOM   2584  NH1 ARG A 441     258.481 297.837 304.488  1.00124.18           N1+
ATOM   2585  NH2 ARG A 441     258.002 299.107 306.339  1.00 80.62           N  
ATOM   2586  N   VAL A 442     256.615 301.642 297.696  1.00 49.72           N  
ATOM   2587  CA  VAL A 442     256.673 301.600 296.231  1.00 43.06           C  
ATOM   2588  C   VAL A 442     256.469 302.993 295.649  1.00 44.19           C  
ATOM   2589  O   VAL A 442     257.279 303.462 294.848  1.00 61.23           O  
ATOM   2590  CB  VAL A 442     255.629 300.616 295.654  1.00 51.08           C  
ATOM   2591  CG1 VAL A 442     255.489 300.764 294.097  1.00 37.70           C  
ATOM   2592  CG2 VAL A 442     255.946 299.179 296.030  1.00 59.78           C  
ATOM   2593  N   LEU A 443     255.407 303.697 296.070  1.00 63.39           N  
ATOM   2594  CA  LEU A 443     255.040 304.978 295.453  1.00 64.25           C  
ATOM   2595  C   LEU A 443     256.069 306.086 295.675  1.00 54.52           C  
ATOM   2596  O   LEU A 443     256.187 306.982 294.828  1.00 46.74           O  
ATOM   2597  CB  LEU A 443     253.667 305.423 295.928  1.00 60.93           C  
ATOM   2598  CG  LEU A 443     252.549 304.551 295.363  1.00 57.06           C  
ATOM   2599  CD1 LEU A 443     251.202 304.950 295.900  1.00 80.22           C  
ATOM   2600  CD2 LEU A 443     252.545 304.719 293.881  1.00 47.49           C  
ATOM   2601  N   ILE A 444     256.757 306.103 296.820  1.00 52.19           N  
ATOM   2602  CA  ILE A 444     257.790 307.123 297.003  1.00 57.83           C  
ATOM   2603  C   ILE A 444     258.930 306.916 296.022  1.00 54.21           C  
ATOM   2604  O   ILE A 444     259.550 307.886 295.581  1.00 62.01           O  
ATOM   2605  CB  ILE A 444     258.314 307.160 298.457  1.00 58.71           C  
ATOM   2606  CG1 ILE A 444     259.016 305.847 298.859  1.00 52.81           C  
ATOM   2607  CG2 ILE A 444     257.197 307.571 299.418  1.00 50.13           C  
ATOM   2608  CD1 ILE A 444     259.672 305.828 300.240  1.00 41.73           C  
ATOM   2609  N   GLY A 445     259.195 305.664 295.623  1.00 51.03           N  
ATOM   2610  CA  GLY A 445     260.255 305.409 294.662  1.00 60.07           C  
ATOM   2611  C   GLY A 445     259.998 306.041 293.310  1.00 59.81           C  
ATOM   2612  O   GLY A 445     260.937 306.343 292.563  1.00 67.05           O  
ATOM   2613  N   THR A 446     258.739 306.150 292.935  1.00 52.24           N  
ATOM   2614  CA  THR A 446     258.349 306.680 291.646  1.00 61.69           C  
ATOM   2615  C   THR A 446     257.779 308.100 291.689  1.00 64.37           C  
ATOM   2616  O   THR A 446     257.842 308.785 290.660  1.00 54.04           O  
ATOM   2617  CB  THR A 446     257.347 305.728 290.973  1.00 65.80           C  
ATOM   2618  OG1 THR A 446     257.186 306.066 289.587  1.00 68.54           O  
ATOM   2619  CG2 THR A 446     256.033 305.872 291.649  1.00 72.02           C  
ATOM   2620  N   TYR A 447     257.215 308.562 292.836  1.00 67.16           N  
ATOM   2621  CA  TYR A 447     256.713 309.936 292.984  1.00 53.47           C  
ATOM   2622  C   TYR A 447     257.605 310.848 293.809  1.00 60.68           C  
ATOM   2623  O   TYR A 447     257.462 312.070 293.706  1.00 69.33           O  
ATOM   2624  CB  TYR A 447     255.296 309.963 293.596  1.00 48.42           C  
ATOM   2625  CG  TYR A 447     254.228 309.558 292.615  1.00 54.64           C  
ATOM   2626  CD1 TYR A 447     253.686 310.487 291.742  1.00 50.62           C  
ATOM   2627  CD2 TYR A 447     253.802 308.236 292.516  1.00 67.89           C  
ATOM   2628  CE1 TYR A 447     252.748 310.131 290.805  1.00 44.95           C  
ATOM   2629  CE2 TYR A 447     252.851 307.854 291.568  1.00 59.89           C  
ATOM   2630  CZ  TYR A 447     252.327 308.816 290.710  1.00 57.80           C  
ATOM   2631  OH  TYR A 447     251.379 308.511 289.754  1.00 54.06           O  
ATOM   2632  N   TYR A 448     258.516 310.293 294.610  1.00 70.42           N  
ATOM   2633  CA  TYR A 448     259.576 311.060 295.270  1.00 75.34           C  
ATOM   2634  C   TYR A 448     259.013 312.262 296.038  1.00 90.18           C  
ATOM   2635  O   TYR A 448     259.138 313.418 295.613  1.00115.70           O  
ATOM   2636  CB  TYR A 448     260.646 311.519 294.253  1.00 60.98           C  
ATOM   2637  CG  TYR A 448     261.463 310.422 293.577  1.00 61.59           C  
ATOM   2638  CD1 TYR A 448     262.367 309.659 294.316  1.00 77.20           C  
ATOM   2639  CD2 TYR A 448     261.365 310.168 292.210  1.00 73.93           C  
ATOM   2640  CE1 TYR A 448     263.138 308.641 293.715  1.00 99.10           C  
ATOM   2641  CE2 TYR A 448     262.132 309.145 291.591  1.00 90.47           C  
ATOM   2642  CZ  TYR A 448     263.018 308.386 292.349  1.00105.32           C  
ATOM   2643  OH  TYR A 448     263.767 307.374 291.754  1.00102.06           O  
ATOM   2644  N   ASP A 449     258.432 311.969 297.204  1.00 67.89           N  
ATOM   2645  CA  ASP A 449     257.856 312.963 298.140  1.00 79.87           C  
ATOM   2646  C   ASP A 449     256.645 313.781 297.674  1.00 78.12           C  
ATOM   2647  O   ASP A 449     256.258 314.685 298.405  1.00 83.92           O  
ATOM   2648  CB  ASP A 449     258.889 314.023 298.586  1.00 79.40           C  
ATOM   2649  CG  ASP A 449     259.972 313.454 299.464  1.00100.75           C  
ATOM   2650  OD1 ASP A 449     260.048 312.201 299.580  1.00130.61           O  
ATOM   2651  OD2 ASP A 449     260.765 314.253 299.998  1.00 87.39           O1-
ATOM   2652  N   ASN A 450     256.048 313.532 296.513  1.00 61.66           N  
ATOM   2653  CA  ASN A 450     254.752 314.141 296.193  1.00 52.92           C  
ATOM   2654  C   ASN A 450     253.629 313.432 296.963  1.00 70.93           C  
ATOM   2655  O   ASN A 450     252.797 312.715 296.397  1.00 77.12           O  
ATOM   2656  CB  ASN A 450     254.505 314.101 294.691  1.00 50.37           C  
ATOM   2657  CG  ASN A 450     253.222 314.774 294.298  1.00 60.08           C  
ATOM   2658  OD1 ASN A 450     252.410 315.093 295.150  1.00 67.40           O  
ATOM   2659  ND2 ASN A 450     253.027 314.993 293.000  1.00 71.11           N  
ATOM   2660  N   PHE A 451     253.603 313.644 298.285  1.00 62.34           N  
ATOM   2661  CA  PHE A 451     252.629 312.921 299.108  1.00 54.88           C  
ATOM   2662  C   PHE A 451     251.201 313.140 298.620  1.00 57.29           C  
ATOM   2663  O   PHE A 451     250.361 312.233 298.716  1.00 48.52           O  
ATOM   2664  CB  PHE A 451     252.759 313.357 300.560  1.00 63.45           C  
ATOM   2665  CG  PHE A 451     254.170 313.426 301.041  1.00 82.45           C  
ATOM   2666  CD1 PHE A 451     254.922 312.274 301.189  1.00 76.52           C  
ATOM   2667  CD2 PHE A 451     254.751 314.640 301.353  1.00 90.16           C  
ATOM   2668  CE1 PHE A 451     256.228 312.331 301.647  1.00 63.83           C  
ATOM   2669  CE2 PHE A 451     256.059 314.701 301.804  1.00 78.13           C  
ATOM   2670  CZ  PHE A 451     256.795 313.539 301.952  1.00 67.96           C  
ATOM   2671  N   CYS A 452     250.935 314.329 298.064  1.00 57.35           N  
ATOM   2672  CA  CYS A 452     249.660 314.627 297.418  1.00 60.83           C  
ATOM   2673  C   CYS A 452     249.223 313.499 296.497  1.00 57.98           C  
ATOM   2674  O   CYS A 452     248.119 312.958 296.635  1.00 62.96           O  
ATOM   2675  CB  CYS A 452     249.765 315.949 296.633  1.00 70.20           C  
ATOM   2676  SG  CYS A 452     249.767 317.499 297.596  0.91 60.49           S  
ATOM   2677  N   ALA A 453     250.094 313.117 295.565  1.00 59.92           N  
ATOM   2678  CA  ALA A 453     249.768 312.067 294.614  1.00 49.00           C  
ATOM   2679  C   ALA A 453     249.798 310.684 295.255  1.00 51.85           C  
ATOM   2680  O   ALA A 453     248.947 309.844 294.939  1.00 47.31           O  
ATOM   2681  CB  ALA A 453     250.709 312.135 293.424  1.00 50.15           C  
ATOM   2682  N   ILE A 454     250.756 310.413 296.153  1.00 48.34           N  
ATOM   2683  CA  ILE A 454     250.791 309.099 296.801  1.00 44.68           C  
ATOM   2684  C   ILE A 454     249.468 308.833 297.501  1.00 55.24           C  
ATOM   2685  O   ILE A 454     248.826 307.798 297.277  1.00 54.00           O  
ATOM   2686  CB  ILE A 454     251.960 308.995 297.804  1.00 47.59           C  
ATOM   2687  CG1 ILE A 454     253.304 308.785 297.139  1.00 53.40           C  
ATOM   2688  CG2 ILE A 454     251.766 307.855 298.720  1.00 49.17           C  
ATOM   2689  CD1 ILE A 454     253.960 309.992 296.656  1.00 48.11           C  
ATOM   2690  N   ALA A 455     249.008 309.791 298.314  1.00 60.22           N  
ATOM   2691  CA  ALA A 455     247.763 309.610 299.061  1.00 57.44           C  
ATOM   2692  C   ALA A 455     246.563 309.390 298.151  1.00 57.37           C  
ATOM   2693  O   ALA A 455     245.687 308.571 298.453  1.00 57.38           O  
ATOM   2694  CB  ALA A 455     247.510 310.808 299.954  1.00 53.43           C  
ATOM   2695  N   ARG A 456     246.487 310.112 297.043  1.00 49.32           N  
ATOM   2696  CA  ARG A 456     245.388 309.847 296.127  1.00 44.86           C  
ATOM   2697  C   ARG A 456     245.451 308.411 295.592  1.00 56.72           C  
ATOM   2698  O   ARG A 456     244.428 307.725 295.526  1.00 65.59           O  
ATOM   2699  CB  ARG A 456     245.411 310.890 295.016  1.00 47.49           C  
ATOM   2700  CG  ARG A 456     244.497 310.658 293.856  1.00 48.49           C  
ATOM   2701  CD  ARG A 456     244.528 311.888 292.952  1.00 66.01           C  
ATOM   2702  NE  ARG A 456     243.681 311.737 291.775  1.00 84.22           N  
ATOM   2703  CZ  ARG A 456     242.357 311.876 291.803  1.00 80.22           C  
ATOM   2704  NH1 ARG A 456     241.742 312.154 292.949  1.00 69.23           N1+
ATOM   2705  NH2 ARG A 456     241.647 311.742 290.693  1.00 72.27           N  
ATOM   2706  N   LEU A 457     246.651 307.911 295.247  1.00 69.95           N  
ATOM   2707  CA  LEU A 457     246.725 306.550 294.702  1.00 64.32           C  
ATOM   2708  C   LEU A 457     246.567 305.489 295.785  1.00 51.89           C  
ATOM   2709  O   LEU A 457     245.856 304.501 295.571  1.00 41.69           O  
ATOM   2710  CB  LEU A 457     248.030 306.324 293.925  1.00 65.00           C  
ATOM   2711  CG  LEU A 457     248.073 306.751 292.446  1.00 81.16           C  
ATOM   2712  CD1 LEU A 457     247.510 308.163 292.204  1.00 94.34           C  
ATOM   2713  CD2 LEU A 457     249.499 306.704 291.936  1.00 85.86           C  
ATOM   2714  N   ILE A 458     247.225 305.644 296.941  1.00 47.27           N  
ATOM   2715  CA  ILE A 458     246.971 304.706 298.037  1.00 48.60           C  
ATOM   2716  C   ILE A 458     245.471 304.676 298.355  1.00 69.22           C  
ATOM   2717  O   ILE A 458     244.904 303.635 298.707  1.00 66.10           O  
ATOM   2718  CB  ILE A 458     247.797 305.085 299.279  1.00 55.78           C  
ATOM   2719  CG1 ILE A 458     249.308 304.981 299.068  1.00 48.84           C  
ATOM   2720  CG2 ILE A 458     247.392 304.190 300.438  1.00 64.05           C  
ATOM   2721  CD1 ILE A 458     250.076 305.488 300.340  1.00 56.05           C  
ATOM   2722  N   GLY A 459     244.815 305.828 298.257  1.00 73.81           N  
ATOM   2723  CA  GLY A 459     243.350 305.918 298.301  1.00 67.13           C  
ATOM   2724  C   GLY A 459     242.737 305.842 299.676  1.00 67.23           C  
ATOM   2725  O   GLY A 459     241.891 306.669 300.023  1.00 71.50           O  
ATOM   2726  N   THR A 460     243.248 304.960 300.522  1.00 67.90           N  
ATOM   2727  CA  THR A 460     242.717 304.743 301.852  1.00 46.68           C  
ATOM   2728  C   THR A 460     243.496 305.526 302.904  1.00 45.82           C  
ATOM   2729  O   THR A 460     243.531 305.126 304.065  1.00 58.15           O  
ATOM   2730  CB  THR A 460     242.733 303.242 302.166  1.00 65.21           C  
ATOM   2731  OG1 THR A 460     242.293 303.021 303.510  1.00 86.04           O  
ATOM   2732  CG2 THR A 460     244.136 302.692 301.997  1.00 66.97           C  
ATOM   2733  N   LYS A 461     244.208 306.574 302.495  1.00 57.28           N  
ATOM   2734  CA  LYS A 461     244.972 307.450 303.375  1.00 51.42           C  
ATOM   2735  C   LYS A 461     245.005 308.834 302.741  1.00 66.01           C  
ATOM   2736  O   LYS A 461     244.664 309.008 301.568  1.00 65.14           O  
ATOM   2737  CB  LYS A 461     246.383 306.927 303.629  1.00 52.81           C  
ATOM   2738  CG  LYS A 461     246.648 306.472 305.042  1.00 53.43           C  
ATOM   2739  CD  LYS A 461     246.266 305.064 305.313  1.00 54.69           C  
ATOM   2740  CE  LYS A 461     246.552 304.768 306.755  1.00 63.26           C  
ATOM   2741  NZ  LYS A 461     246.025 303.445 307.158  1.00 60.81           N1+
ATOM   2742  N   THR A 462     245.409 309.828 303.528  1.00 62.90           N  
ATOM   2743  CA  THR A 462     245.437 311.195 303.047  1.00 60.64           C  
ATOM   2744  C   THR A 462     246.835 311.767 303.067  1.00 63.75           C  
ATOM   2745  O   THR A 462     247.726 311.306 303.785  1.00 86.79           O  
ATOM   2746  CB  THR A 462     244.516 312.103 303.849  1.00 64.00           C  
ATOM   2747  OG1 THR A 462     244.810 311.965 305.250  1.00 67.99           O  
ATOM   2748  CG2 THR A 462     243.037 311.815 303.513  1.00 73.76           C  
ATOM   2749  N   CYS A 463     246.945 312.874 302.345  1.00 60.42           N  
ATOM   2750  CA  CYS A 463     248.220 313.539 302.154  1.00 51.89           C  
ATOM   2751  C   CYS A 463     248.937 313.769 303.481  1.00 61.61           C  
ATOM   2752  O   CYS A 463     250.147 313.549 303.587  1.00 80.32           O  
ATOM   2753  CB  CYS A 463     247.927 314.842 301.407  1.00 49.73           C  
ATOM   2754  SG  CYS A 463     249.269 315.785 300.886  1.00 61.60           S  
ATOM   2755  N   ARG A 464     248.196 314.155 304.518  1.00 69.17           N  
ATOM   2756  CA  ARG A 464     248.783 314.371 305.837  1.00 82.50           C  
ATOM   2757  C   ARG A 464     249.351 313.062 306.373  1.00 72.78           C  
ATOM   2758  O   ARG A 464     250.506 312.993 306.813  1.00 84.25           O  
ATOM   2759  CB  ARG A 464     247.694 314.928 306.777  1.00 91.03           C  
ATOM   2760  CG  ARG A 464     247.929 314.801 308.291  1.00 92.62           C  
ATOM   2761  CD  ARG A 464     248.561 316.047 308.876  1.00104.22           C  
ATOM   2762  NE  ARG A 464     248.407 316.142 310.330  1.00111.79           N  
ATOM   2763  CZ  ARG A 464     249.243 315.583 311.206  1.00118.10           C  
ATOM   2764  NH1 ARG A 464     250.312 314.900 310.790  1.00114.21           N1+
ATOM   2765  NH2 ARG A 464     249.026 315.729 312.504  1.00116.89           N  
ATOM   2766  N   GLN A 465     248.558 312.002 306.272  1.00 58.94           N  
ATOM   2767  CA  GLN A 465     248.925 310.704 306.813  1.00 73.19           C  
ATOM   2768  C   GLN A 465     250.093 310.059 306.085  1.00 70.11           C  
ATOM   2769  O   GLN A 465     250.863 309.317 306.706  1.00 66.76           O  
ATOM   2770  CB  GLN A 465     247.715 309.808 306.808  1.00 86.32           C  
ATOM   2771  CG  GLN A 465     246.679 310.202 307.805  1.00 72.45           C  
ATOM   2772  CD  GLN A 465     245.399 309.682 307.338  1.00 84.90           C  
ATOM   2773  OE1 GLN A 465     245.036 309.947 306.205  1.00 94.32           O  
ATOM   2774  NE2 GLN A 465     244.754 308.836 308.126  1.00 84.14           N  
ATOM   2775  N   VAL A 466     250.191 310.269 304.767  1.00 70.60           N  
ATOM   2776  CA  VAL A 466     251.344 309.822 303.982  1.00 61.13           C  
ATOM   2777  C   VAL A 466     252.615 310.494 304.483  1.00 71.27           C  
ATOM   2778  O   VAL A 466     253.631 309.836 304.765  1.00 62.52           O  
ATOM   2779  CB  VAL A 466     251.110 310.135 302.491  1.00 48.44           C  
ATOM   2780  CG1 VAL A 466     252.316 309.858 301.702  1.00 60.23           C  
ATOM   2781  CG2 VAL A 466     250.004 309.270 301.928  1.00 48.16           C  
ATOM   2782  N   TYR A 467     252.549 311.819 304.647  1.00 73.30           N  
ATOM   2783  CA  TYR A 467     253.661 312.585 305.185  1.00 57.98           C  
ATOM   2784  C   TYR A 467     254.042 312.086 306.571  1.00 57.78           C  
ATOM   2785  O   TYR A 467     255.208 311.772 306.823  1.00 61.03           O  
ATOM   2786  CB  TYR A 467     253.288 314.062 305.211  1.00 62.90           C  
ATOM   2787  CG  TYR A 467     254.270 314.892 305.992  1.00 83.00           C  
ATOM   2788  CD1 TYR A 467     255.412 315.388 305.400  1.00 77.17           C  
ATOM   2789  CD2 TYR A 467     254.057 315.161 307.335  1.00 90.81           C  
ATOM   2790  CE1 TYR A 467     256.298 316.120 306.121  1.00 84.50           C  
ATOM   2791  CE2 TYR A 467     254.940 315.888 308.056  1.00 78.62           C  
ATOM   2792  CZ  TYR A 467     256.051 316.364 307.453  1.00 90.39           C  
ATOM   2793  OH  TYR A 467     256.907 317.098 308.224  1.00113.38           O  
ATOM   2794  N   GLU A 468     253.070 311.983 307.477  1.00 54.32           N  
ATOM   2795  CA  GLU A 468     253.363 311.390 308.778  1.00 64.85           C  
ATOM   2796  C   GLU A 468     254.160 310.107 308.642  1.00 67.82           C  
ATOM   2797  O   GLU A 468     255.126 309.890 309.379  1.00 86.01           O  
ATOM   2798  CB  GLU A 468     252.090 311.069 309.542  1.00 92.13           C  
ATOM   2799  CG  GLU A 468     251.220 312.212 309.805  1.00105.18           C  
ATOM   2800  CD  GLU A 468     249.914 311.791 310.441  1.00127.45           C  
ATOM   2801  OE1 GLU A 468     249.550 310.575 310.433  1.00122.34           O  
ATOM   2802  OE2 GLU A 468     249.249 312.713 310.954  1.00148.51           O1-
ATOM   2803  N   PHE A 469     253.746 309.222 307.727  1.00 57.13           N  
ATOM   2804  CA  PHE A 469     254.384 307.908 307.648  1.00 66.29           C  
ATOM   2805  C   PHE A 469     255.813 308.038 307.130  1.00 73.36           C  
ATOM   2806  O   PHE A 469     256.737 307.408 307.662  1.00 73.03           O  
ATOM   2807  CB  PHE A 469     253.543 306.948 306.791  1.00 69.18           C  
ATOM   2808  CG  PHE A 469     253.973 305.480 306.878  1.00 59.83           C  
ATOM   2809  CD1 PHE A 469     253.876 304.777 308.076  1.00 60.24           C  
ATOM   2810  CD2 PHE A 469     254.403 304.796 305.752  1.00 61.62           C  
ATOM   2811  CE1 PHE A 469     254.259 303.440 308.163  1.00 61.60           C  
ATOM   2812  CE2 PHE A 469     254.769 303.463 305.834  1.00 66.09           C  
ATOM   2813  CZ  PHE A 469     254.692 302.785 307.039  1.00 65.59           C  
ATOM   2814  N   ARG A 470     256.015 308.884 306.117  1.00 68.33           N  
ATOM   2815  CA  ARG A 470     257.358 309.186 305.642  1.00 59.57           C  
ATOM   2816  C   ARG A 470     258.231 309.655 306.798  1.00 58.95           C  
ATOM   2817  O   ARG A 470     259.365 309.188 306.965  1.00 66.64           O  
ATOM   2818  CB  ARG A 470     257.268 310.229 304.524  1.00 49.42           C  
ATOM   2819  CG  ARG A 470     258.451 311.112 304.308  1.00 54.87           C  
ATOM   2820  CD  ARG A 470     259.702 310.323 303.994  1.00 75.92           C  
ATOM   2821  NE  ARG A 470     260.688 311.128 303.279  1.00 93.19           N  
ATOM   2822  CZ  ARG A 470     261.955 310.772 303.110  1.00104.75           C  
ATOM   2823  NH1 ARG A 470     262.399 309.625 303.614  1.00105.10           N1+
ATOM   2824  NH2 ARG A 470     262.776 311.556 302.423  1.00115.02           N  
ATOM   2825  N   VAL A 471     257.692 310.541 307.642  1.00 59.52           N  
ATOM   2826  CA  VAL A 471     258.454 311.047 308.780  1.00 64.83           C  
ATOM   2827  C   VAL A 471     258.767 309.923 309.761  1.00 60.85           C  
ATOM   2828  O   VAL A 471     259.903 309.782 310.232  1.00 86.94           O  
ATOM   2829  CB  VAL A 471     257.705 312.197 309.468  1.00 56.84           C  
ATOM   2830  CG1 VAL A 471     258.389 312.513 310.738  1.00 67.27           C  
ATOM   2831  CG2 VAL A 471     257.702 313.422 308.582  1.00 53.85           C  
ATOM   2832  N   LYS A 472     257.771 309.099 310.074  1.00 53.36           N  
ATOM   2833  CA  LYS A 472     258.052 307.938 310.912  1.00 68.80           C  
ATOM   2834  C   LYS A 472     259.073 307.037 310.240  1.00 79.07           C  
ATOM   2835  O   LYS A 472     259.943 306.464 310.907  1.00 91.77           O  
ATOM   2836  CB  LYS A 472     256.779 307.133 311.217  1.00 65.06           C  
ATOM   2837  CG  LYS A 472     256.997 305.912 312.135  1.00 64.71           C  
ATOM   2838  CD  LYS A 472     255.799 305.004 312.132  1.00 69.43           C  
ATOM   2839  CE  LYS A 472     254.603 305.740 312.674  1.00 99.83           C  
ATOM   2840  NZ  LYS A 472     253.403 304.845 312.428  1.00114.66           N1+
ATOM   2841  N   GLU A 473     258.974 306.880 308.920  1.00 68.22           N  
ATOM   2842  CA  GLU A 473     259.890 305.973 308.232  1.00 66.80           C  
ATOM   2843  C   GLU A 473     261.310 306.491 308.294  1.00 71.50           C  
ATOM   2844  O   GLU A 473     262.254 305.727 308.530  1.00 96.69           O  
ATOM   2845  CB  GLU A 473     259.454 305.779 306.780  1.00 73.77           C  
ATOM   2846  CG  GLU A 473     258.432 304.643 306.549  1.00 83.32           C  
ATOM   2847  CD  GLU A 473     259.096 303.299 306.337  1.00 89.35           C  
ATOM   2848  OE1 GLU A 473     259.095 302.476 307.283  1.00 91.93           O  
ATOM   2849  OE2 GLU A 473     259.637 303.078 305.227  1.00 93.08           O1-
ATOM   2850  N   SER A 474     261.474 307.793 308.112  1.00 70.68           N  
ATOM   2851  CA  SER A 474     262.806 308.368 308.123  1.00 62.44           C  
ATOM   2852  C   SER A 474     263.507 308.157 309.464  1.00 73.14           C  
ATOM   2853  O   SER A 474     264.728 307.974 309.497  1.00 95.95           O  
ATOM   2854  CB  SER A 474     262.709 309.846 307.801  1.00 60.57           C  
ATOM   2855  OG  SER A 474     261.957 310.455 308.822  1.00 72.06           O  
ATOM   2856  N   SER A 475     262.765 308.171 310.572  1.00 62.59           N  
ATOM   2857  CA  SER A 475     263.347 308.025 311.905  1.00 72.81           C  
ATOM   2858  C   SER A 475     263.521 306.574 312.370  1.00 79.00           C  
ATOM   2859  O   SER A 475     263.974 306.362 313.504  1.00 71.89           O  
ATOM   2860  CB  SER A 475     262.557 308.820 312.915  1.00 65.81           C  
ATOM   2861  OG  SER A 475     261.226 308.491 312.763  1.00 69.49           O  
ATOM   2862  N   ILE A 476     263.052 305.572 311.584  1.00 79.95           N  
ATOM   2863  CA  ILE A 476     263.387 304.172 311.861  1.00 88.08           C  
ATOM   2864  C   ILE A 476     264.829 303.932 311.410  1.00 99.03           C  
ATOM   2865  O   ILE A 476     265.326 304.583 310.484  1.00 87.34           O  
ATOM   2866  CB  ILE A 476     262.413 303.171 311.175  1.00 87.87           C  
ATOM   2867  CG1 ILE A 476     260.925 303.438 311.475  1.00 81.18           C  
ATOM   2868  CG2 ILE A 476     262.687 301.752 311.620  1.00 76.47           C  
ATOM   2869  CD1 ILE A 476     260.525 303.209 312.932  1.00 68.97           C  
ATOM   2870  N   ILE A 477     265.520 302.998 312.065  1.00 82.42           N  
ATOM   2871  CA  ILE A 477     266.916 302.676 311.772  1.00 90.33           C  
ATOM   2872  C   ILE A 477     266.984 301.317 311.084  1.00 99.44           C  
ATOM   2873  O   ILE A 477     266.528 300.311 311.645  1.00108.38           O  
ATOM   2874  CB  ILE A 477     267.767 302.678 313.050  1.00 84.56           C  
ATOM   2875  CG1 ILE A 477     267.769 304.090 313.650  1.00 76.99           C  
ATOM   2876  CG2 ILE A 477     269.160 302.104 312.763  1.00 89.76           C  
ATOM   2877  CD1 ILE A 477     268.423 304.213 314.999  1.00 74.82           C  
ATOM   2878  N   ALA A 478     267.566 301.281 309.884  1.00 97.00           N  
ATOM   2879  CA  ALA A 478     267.778 300.006 309.203  1.00110.34           C  
ATOM   2880  C   ALA A 478     268.884 299.214 309.903  1.00127.49           C  
ATOM   2881  O   ALA A 478     269.891 299.796 310.329  1.00134.17           O  
ATOM   2882  CB  ALA A 478     268.140 300.235 307.736  1.00111.80           C  
ATOM   2883  N   PRO A 479     268.731 297.880 310.050  1.00122.25           N  
ATOM   2884  CA  PRO A 479     269.735 297.088 310.784  1.00123.20           C  
ATOM   2885  C   PRO A 479     271.103 297.026 310.091  1.00120.51           C  
ATOM   2886  O   PRO A 479     272.125 297.006 310.782  1.00122.88           O  
ATOM   2887  CB  PRO A 479     269.097 295.690 310.866  1.00120.49           C  
ATOM   2888  CG  PRO A 479     268.099 295.650 309.748  1.00117.93           C  
ATOM   2889  CD  PRO A 479     267.592 297.061 309.592  1.00115.28           C  
ATOM   2890  N   HIS A 516     279.675 288.596 258.903  1.00116.42           N  
ATOM   2891  CA  HIS A 516     278.654 287.792 259.574  1.00105.18           C  
ATOM   2892  C   HIS A 516     277.793 288.641 260.498  1.00 98.86           C  
ATOM   2893  O   HIS A 516     278.262 289.646 261.013  1.00118.20           O  
ATOM   2894  CB  HIS A 516     279.309 286.681 260.375  1.00106.48           C  
ATOM   2895  CG  HIS A 516     280.107 285.735 259.541  1.00113.38           C  
ATOM   2896  ND1 HIS A 516     279.944 285.634 258.177  1.00122.99           N  
ATOM   2897  CD2 HIS A 516     281.075 284.849 259.874  1.00120.22           C  
ATOM   2898  CE1 HIS A 516     280.776 284.724 257.703  1.00126.93           C  
ATOM   2899  NE2 HIS A 516     281.472 284.232 258.711  1.00125.94           N  
ATOM   2900  N   VAL A 517     276.548 288.237 260.737  1.00 76.30           N  
ATOM   2901  CA  VAL A 517     275.623 289.001 261.560  1.00 63.99           C  
ATOM   2902  C   VAL A 517     275.400 288.253 262.865  1.00 61.10           C  
ATOM   2903  O   VAL A 517     275.227 287.032 262.858  1.00 69.94           O  
ATOM   2904  CB  VAL A 517     274.293 289.242 260.826  1.00 64.89           C  
ATOM   2905  CG1 VAL A 517     273.475 290.342 261.516  1.00 75.06           C  
ATOM   2906  CG2 VAL A 517     274.574 289.536 259.363  1.00 61.35           C  
ATOM   2907  N   TYR A 518     275.375 288.978 263.979  1.00 49.50           N  
ATOM   2908  CA  TYR A 518     275.150 288.370 265.277  1.00 58.21           C  
ATOM   2909  C   TYR A 518     273.813 288.845 265.824  1.00 64.00           C  
ATOM   2910  O   TYR A 518     273.349 289.939 265.502  1.00 61.10           O  
ATOM   2911  CB  TYR A 518     276.279 288.700 266.262  1.00 64.55           C  
ATOM   2912  CG  TYR A 518     277.599 288.042 265.938  1.00 76.62           C  
ATOM   2913  CD1 TYR A 518     278.297 288.356 264.778  1.00 74.75           C  
ATOM   2914  CD2 TYR A 518     278.158 287.117 266.801  1.00 88.53           C  
ATOM   2915  CE1 TYR A 518     279.506 287.753 264.481  1.00 75.92           C  
ATOM   2916  CE2 TYR A 518     279.369 286.513 266.513  1.00 93.87           C  
ATOM   2917  CZ  TYR A 518     280.040 286.837 265.351  1.00 84.66           C  
ATOM   2918  OH  TYR A 518     281.243 286.238 265.058  1.00 70.21           O  
ATOM   2919  N   ASN A 519     273.156 288.012 266.617  1.00 65.12           N  
ATOM   2920  CA  ASN A 519     271.869 288.438 267.131  1.00 65.98           C  
ATOM   2921  C   ASN A 519     272.082 289.619 268.075  1.00 67.96           C  
ATOM   2922  O   ASN A 519     273.111 289.724 268.745  1.00 68.50           O  
ATOM   2923  CB  ASN A 519     271.155 287.255 267.783  1.00 62.84           C  
ATOM   2924  CG  ASN A 519     269.641 287.455 267.914  1.00 67.42           C  
ATOM   2925  OD1 ASN A 519     268.900 287.668 266.934  1.00 74.97           O  
ATOM   2926  ND2 ASN A 519     269.167 287.278 269.133  1.00 61.69           N  
ATOM   2927  N   TYR A 520     271.170 290.580 268.016  1.00 50.06           N  
ATOM   2928  CA  TYR A 520     271.300 291.758 268.850  1.00 55.03           C  
ATOM   2929  C   TYR A 520     270.895 291.483 270.303  1.00 62.91           C  
ATOM   2930  O   TYR A 520     269.946 290.738 270.578  1.00 67.32           O  
ATOM   2931  CB  TYR A 520     270.453 292.883 268.264  1.00 57.65           C  
ATOM   2932  CG  TYR A 520     270.244 294.013 269.255  1.00 58.58           C  
ATOM   2933  CD1 TYR A 520     271.178 295.033 269.394  1.00 45.21           C  
ATOM   2934  CD2 TYR A 520     269.129 294.031 270.092  1.00 57.44           C  
ATOM   2935  CE1 TYR A 520     270.986 296.048 270.319  1.00 63.67           C  
ATOM   2936  CE2 TYR A 520     268.939 295.035 271.024  1.00 61.70           C  
ATOM   2937  CZ  TYR A 520     269.846 296.042 271.140  1.00 63.60           C  
ATOM   2938  OH  TYR A 520     269.549 297.004 272.090  1.00 46.84           O  
ATOM   2939  N   GLN A 521     271.627 292.086 271.237  1.00 53.15           N  
ATOM   2940  CA  GLN A 521     271.272 292.124 272.653  1.00 51.38           C  
ATOM   2941  C   GLN A 521     271.597 293.550 273.075  1.00 58.04           C  
ATOM   2942  O   GLN A 521     272.577 294.128 272.603  1.00 73.13           O  
ATOM   2943  CB  GLN A 521     272.071 291.163 273.535  1.00 54.49           C  
ATOM   2944  CG  GLN A 521     272.181 289.776 272.924  1.00 74.10           C  
ATOM   2945  CD  GLN A 521     273.323 288.948 273.547  1.00 99.50           C  
ATOM   2946  OE1 GLN A 521     274.118 288.311 272.837  1.00117.24           O  
ATOM   2947  NE2 GLN A 521     273.436 289.003 274.872  1.00101.05           N  
ATOM   2948  N   PRO A 522     270.823 294.105 273.996  1.00 57.86           N  
ATOM   2949  CA  PRO A 522     271.090 295.429 274.528  1.00 56.42           C  
ATOM   2950  C   PRO A 522     272.335 295.427 275.386  1.00 60.14           C  
ATOM   2951  O   PRO A 522     272.678 294.410 275.998  1.00 63.14           O  
ATOM   2952  CB  PRO A 522     269.868 295.702 275.383  1.00 51.49           C  
ATOM   2953  CG  PRO A 522     268.885 294.739 274.948  1.00 47.44           C  
ATOM   2954  CD  PRO A 522     269.629 293.552 274.612  1.00 46.33           C  
ATOM   2955  N   CYS A 523     272.971 296.593 275.458  1.00 66.96           N  
ATOM   2956  CA  CYS A 523     274.128 296.832 276.305  1.00 64.20           C  
ATOM   2957  C   CYS A 523     273.737 297.796 277.417  1.00 74.42           C  
ATOM   2958  O   CYS A 523     272.862 298.650 277.221  1.00 62.84           O  
ATOM   2959  CB  CYS A 523     275.303 297.387 275.500  1.00 56.18           C  
ATOM   2960  SG  CYS A 523     275.025 298.996 274.739  1.00 52.00           S  
ATOM   2961  N   ASP A 524     274.310 297.567 278.613  1.00 69.56           N  
ATOM   2962  CA  ASP A 524     274.099 298.396 279.805  1.00 70.19           C  
ATOM   2963  C   ASP A 524     275.379 298.470 280.636  1.00 72.37           C  
ATOM   2964  O   ASP A 524     275.532 297.751 281.627  1.00 73.99           O  
ATOM   2965  CB  ASP A 524     272.982 297.847 280.651  1.00 78.95           C  
ATOM   2966  CG  ASP A 524     272.763 298.638 281.901  1.00 91.80           C  
ATOM   2967  OD1 ASP A 524     273.071 299.856 281.898  1.00 99.15           O  
ATOM   2968  OD2 ASP A 524     272.347 298.012 282.900  1.00 81.20           O1-
ATOM   2969  N   HIS A 525     276.235 299.424 280.287  1.00 84.14           N  
ATOM   2970  CA  HIS A 525     277.440 299.746 281.052  1.00 81.50           C  
ATOM   2971  C   HIS A 525     277.201 301.196 281.439  1.00 86.43           C  
ATOM   2972  O   HIS A 525     277.544 302.119 280.677  1.00 71.19           O  
ATOM   2973  CB  HIS A 525     278.689 299.573 280.203  1.00 59.35           C  
ATOM   2974  CG  HIS A 525     278.445 299.869 278.762  1.00 53.69           C  
ATOM   2975  ND1 HIS A 525     278.303 301.152 278.286  1.00 51.10           N  
ATOM   2976  CD2 HIS A 525     278.234 299.048 277.707  1.00 58.34           C  
ATOM   2977  CE1 HIS A 525     278.056 301.108 276.990  1.00 55.33           C  
ATOM   2978  NE2 HIS A 525     278.006 299.843 276.615  1.00 49.73           N  
ATOM   2979  N   PRO A 526     276.696 301.447 282.664  1.00 89.18           N  
ATOM   2980  CA  PRO A 526     275.869 302.646 282.869  1.00 84.69           C  
ATOM   2981  C   PRO A 526     276.565 303.976 282.654  1.00 84.50           C  
ATOM   2982  O   PRO A 526     276.030 304.811 281.920  1.00 92.30           O  
ATOM   2983  CB  PRO A 526     275.368 302.479 284.308  1.00 80.70           C  
ATOM   2984  CG  PRO A 526     276.421 301.672 284.972  1.00 84.53           C  
ATOM   2985  CD  PRO A 526     276.851 300.676 283.913  1.00 90.40           C  
ATOM   2986  N   ARG A 527     277.756 304.197 283.202  1.00 70.66           N  
ATOM   2987  CA  ARG A 527     278.278 305.551 283.058  1.00 68.96           C  
ATOM   2988  C   ARG A 527     279.222 305.669 281.868  1.00 77.78           C  
ATOM   2989  O   ARG A 527     279.283 306.726 281.229  1.00 87.92           O  
ATOM   2990  CB  ARG A 527     278.955 306.016 284.358  1.00 81.44           C  
ATOM   2991  CG  ARG A 527     278.818 305.036 285.532  1.00 95.95           C  
ATOM   2992  CD  ARG A 527     279.140 305.701 286.871  1.00100.73           C  
ATOM   2993  NE  ARG A 527     278.927 304.773 287.980  1.00107.37           N  
ATOM   2994  CZ  ARG A 527     277.754 304.586 288.581  1.00118.71           C  
ATOM   2995  NH1 ARG A 527     276.675 305.251 288.179  1.00116.27           N1+
ATOM   2996  NH2 ARG A 527     277.656 303.718 289.580  1.00125.90           N  
ATOM   2997  N   GLN A 528     279.925 304.594 281.539  1.00 73.57           N  
ATOM   2998  CA  GLN A 528     280.937 304.588 280.501  1.00 63.36           C  
ATOM   2999  C   GLN A 528     280.284 304.541 279.120  1.00 60.61           C  
ATOM   3000  O   GLN A 528     279.113 304.174 278.994  1.00 64.04           O  
ATOM   3001  CB  GLN A 528     281.871 303.396 280.703  1.00 72.61           C  
ATOM   3002  CG  GLN A 528     281.179 302.065 280.998  1.00 84.85           C  
ATOM   3003  CD  GLN A 528     280.823 301.900 282.464  1.00 86.98           C  
ATOM   3004  OE1 GLN A 528     280.316 302.826 283.088  1.00107.05           O  
ATOM   3005  NE2 GLN A 528     281.098 300.725 283.021  1.00 75.45           N  
ATOM   3006  N   PRO A 529     281.020 304.910 278.064  1.00 65.47           N  
ATOM   3007  CA  PRO A 529     280.412 305.034 276.741  1.00 71.77           C  
ATOM   3008  C   PRO A 529     280.512 303.742 275.940  1.00 68.03           C  
ATOM   3009  O   PRO A 529     281.294 302.835 276.231  1.00 62.04           O  
ATOM   3010  CB  PRO A 529     281.273 306.116 276.085  1.00 64.66           C  
ATOM   3011  CG  PRO A 529     282.594 305.750 276.569  1.00 61.43           C  
ATOM   3012  CD  PRO A 529     282.445 305.265 277.998  1.00 53.92           C  
ATOM   3013  N   CYS A 530     279.745 303.717 274.858  1.00 72.49           N  
ATOM   3014  CA  CYS A 530     279.752 302.585 273.937  1.00 70.06           C  
ATOM   3015  C   CYS A 530     280.983 302.689 273.028  1.00 55.16           C  
ATOM   3016  O   CYS A 530     280.983 303.408 272.020  1.00 63.95           O  
ATOM   3017  CB  CYS A 530     278.444 302.531 273.142  1.00 62.73           C  
ATOM   3018  SG  CYS A 530     276.982 302.173 274.117  1.00 52.54           S  
ATOM   3019  N   ASP A 531     282.073 302.068 273.458  1.00 46.27           N  
ATOM   3020  CA  ASP A 531     283.303 302.068 272.680  1.00 50.88           C  
ATOM   3021  C   ASP A 531     283.693 300.630 272.386  1.00 66.63           C  
ATOM   3022  O   ASP A 531     282.885 299.717 272.530  1.00 79.21           O  
ATOM   3023  CB  ASP A 531     284.406 302.800 273.426  1.00 69.49           C  
ATOM   3024  CG  ASP A 531     284.724 302.139 274.744  1.00 72.45           C  
ATOM   3025  OD1 ASP A 531     284.188 301.036 275.023  1.00 47.71           O  
ATOM   3026  OD2 ASP A 531     285.546 302.720 275.502  1.00 75.57           O1-
ATOM   3027  N   SER A 532     284.955 300.421 271.992  1.00 74.92           N  
ATOM   3028  CA  SER A 532     285.391 299.098 271.534  1.00 63.07           C  
ATOM   3029  C   SER A 532     285.139 297.959 272.525  1.00 56.15           C  
ATOM   3030  O   SER A 532     285.190 296.802 272.116  1.00 70.40           O  
ATOM   3031  CB  SER A 532     286.866 299.100 271.177  1.00 57.42           C  
ATOM   3032  OG  SER A 532     287.610 299.406 272.331  1.00 74.24           O  
ATOM   3033  N   SER A 533     284.995 298.228 273.825  1.00 52.61           N  
ATOM   3034  CA  SER A 533     284.566 297.219 274.802  1.00 63.44           C  
ATOM   3035  C   SER A 533     283.052 296.968 274.825  1.00 71.02           C  
ATOM   3036  O   SER A 533     282.611 296.016 275.482  1.00 60.84           O  
ATOM   3037  CB  SER A 533     285.023 297.574 276.215  1.00 56.95           C  
ATOM   3038  OG  SER A 533     286.431 297.591 276.263  1.00 89.80           O  
ATOM   3039  N   CYS A 534     282.241 297.856 274.263  1.00 71.34           N  
ATOM   3040  CA  CYS A 534     280.800 297.661 274.322  1.00 68.32           C  
ATOM   3041  C   CYS A 534     280.404 296.449 273.480  1.00 69.35           C  
ATOM   3042  O   CYS A 534     280.837 296.327 272.320  1.00 56.22           O  
ATOM   3043  CB  CYS A 534     280.068 298.928 273.872  1.00 63.95           C  
ATOM   3044  SG  CYS A 534     278.269 298.772 273.730  1.00 52.10           S  
ATOM   3045  N   PRO A 535     279.600 295.530 274.027  1.00 68.59           N  
ATOM   3046  CA  PRO A 535     279.200 294.340 273.263  1.00 60.11           C  
ATOM   3047  C   PRO A 535     278.562 294.673 271.935  1.00 59.84           C  
ATOM   3048  O   PRO A 535     278.687 293.895 270.982  1.00 61.08           O  
ATOM   3049  CB  PRO A 535     278.246 293.618 274.225  1.00 68.28           C  
ATOM   3050  CG  PRO A 535     278.705 294.056 275.580  1.00 55.74           C  
ATOM   3051  CD  PRO A 535     279.095 295.488 275.406  1.00 62.48           C  
ATOM   3052  N   CYS A 536     277.856 295.804 271.851  1.00 61.83           N  
ATOM   3053  CA  CYS A 536     277.234 296.169 270.587  1.00 69.10           C  
ATOM   3054  C   CYS A 536     278.275 296.362 269.479  1.00 52.73           C  
ATOM   3055  O   CYS A 536     278.128 295.806 268.382  1.00 48.89           O  
ATOM   3056  CB  CYS A 536     276.353 297.406 270.786  1.00 56.95           C  
ATOM   3057  SG  CYS A 536     274.911 297.044 271.846  0.93 54.01           S  
ATOM   3058  N   VAL A 537     279.324 297.147 269.734  1.00 57.82           N  
ATOM   3059  CA  VAL A 537     280.332 297.357 268.697  1.00 65.05           C  
ATOM   3060  C   VAL A 537     281.202 296.131 268.542  1.00 56.07           C  
ATOM   3061  O   VAL A 537     281.699 295.860 267.449  1.00 71.05           O  
ATOM   3062  CB  VAL A 537     281.190 298.601 268.989  1.00 62.16           C  
ATOM   3063  CG1 VAL A 537     280.315 299.868 269.036  1.00 67.21           C  
ATOM   3064  CG2 VAL A 537     281.999 298.406 270.228  1.00 52.37           C  
ATOM   3065  N   ILE A 538     281.415 295.381 269.621  1.00 49.24           N  
ATOM   3066  CA  ILE A 538     282.165 294.141 269.486  1.00 44.80           C  
ATOM   3067  C   ILE A 538     281.499 293.263 268.444  1.00 55.42           C  
ATOM   3068  O   ILE A 538     282.126 292.850 267.468  1.00 58.08           O  
ATOM   3069  CB  ILE A 538     282.230 293.409 270.828  1.00 52.10           C  
ATOM   3070  CG1 ILE A 538     282.938 294.244 271.879  1.00 45.43           C  
ATOM   3071  CG2 ILE A 538     282.893 292.125 270.584  1.00 52.96           C  
ATOM   3072  CD1 ILE A 538     284.302 293.827 272.113  1.00 57.62           C  
ATOM   3073  N   ALA A 539     280.184 293.067 268.583  1.00 62.61           N  
ATOM   3074  CA  ALA A 539     279.288 292.351 267.682  1.00 58.26           C  
ATOM   3075  C   ALA A 539     279.133 293.039 266.330  1.00 60.11           C  
ATOM   3076  O   ALA A 539     278.507 292.437 265.438  1.00 55.08           O  
ATOM   3077  CB  ALA A 539     277.912 292.177 268.321  1.00 54.12           C  
ATOM   3078  N   GLN A 540     279.465 294.331 266.224  1.00 53.27           N  
ATOM   3079  CA  GLN A 540     279.376 295.063 264.959  1.00 45.99           C  
ATOM   3080  C   GLN A 540     277.922 295.378 264.619  1.00 48.06           C  
ATOM   3081  O   GLN A 540     277.512 295.409 263.455  1.00 35.64           O  
ATOM   3082  CB  GLN A 540     280.100 294.357 263.825  1.00 57.07           C  
ATOM   3083  CG  GLN A 540     281.627 294.485 263.898  1.00 64.97           C  
ATOM   3084  CD  GLN A 540     282.296 293.887 262.681  1.00 71.90           C  
ATOM   3085  OE1 GLN A 540     281.794 292.917 262.108  1.00 82.31           O  
ATOM   3086  NE2 GLN A 540     283.399 294.487 262.244  1.00 71.96           N  
ATOM   3087  N   ASN A 541     277.133 295.561 265.677  1.00 52.93           N  
ATOM   3088  CA  ASN A 541     275.733 295.945 265.624  1.00 49.93           C  
ATOM   3089  C   ASN A 541     275.550 297.314 266.277  1.00 56.15           C  
ATOM   3090  O   ASN A 541     276.286 297.690 267.203  1.00 52.27           O  
ATOM   3091  CB  ASN A 541     274.839 294.937 266.386  1.00 56.04           C  
ATOM   3092  CG  ASN A 541     274.511 293.681 265.589  1.00 61.67           C  
ATOM   3093  OD1 ASN A 541     274.432 293.707 264.358  1.00 72.52           O  
ATOM   3094  ND2 ASN A 541     274.296 292.573 266.301  1.00 56.95           N  
ATOM   3095  N   PHE A 542     274.607 298.085 265.732  1.00 41.76           N  
ATOM   3096  CA  PHE A 542     274.177 299.308 266.378  1.00 34.08           C  
ATOM   3097  C   PHE A 542     273.569 299.019 267.740  1.00 64.41           C  
ATOM   3098  O   PHE A 542     273.044 297.927 267.976  1.00 63.44           O  
ATOM   3099  CB  PHE A 542     273.115 299.993 265.565  1.00 36.45           C  
ATOM   3100  CG  PHE A 542     273.556 300.412 264.238  1.00 46.89           C  
ATOM   3101  CD1 PHE A 542     274.375 301.515 264.114  1.00 72.99           C  
ATOM   3102  CD2 PHE A 542     273.144 299.764 263.105  1.00 33.82           C  
ATOM   3103  CE1 PHE A 542     274.792 301.948 262.883  1.00 66.70           C  
ATOM   3104  CE2 PHE A 542     273.556 300.210 261.857  1.00 40.46           C  
ATOM   3105  CZ  PHE A 542     274.377 301.289 261.749  1.00 38.39           C  
ATOM   3106  N   CYS A 543     273.700 299.991 268.658  1.00 61.23           N  
ATOM   3107  CA  CYS A 543     272.843 300.054 269.839  1.00 41.00           C  
ATOM   3108  C   CYS A 543     271.421 300.465 269.433  1.00 50.25           C  
ATOM   3109  O   CYS A 543     271.213 301.196 268.453  1.00 49.79           O  
ATOM   3110  CB  CYS A 543     273.417 301.029 270.869  1.00 54.18           C  
ATOM   3111  SG  CYS A 543     274.991 300.545 271.633  1.00 56.00           S  
ATOM   3112  N   GLU A 544     270.436 300.021 270.206  1.00 45.21           N  
ATOM   3113  CA  GLU A 544     269.038 300.282 269.864  1.00 50.08           C  
ATOM   3114  C   GLU A 544     268.336 301.004 271.001  1.00 58.24           C  
ATOM   3115  O   GLU A 544     268.910 301.250 272.072  1.00 50.26           O  
ATOM   3116  CB  GLU A 544     268.297 298.985 269.525  1.00 50.95           C  
ATOM   3117  CG  GLU A 544     268.950 298.192 268.404  1.00 52.31           C  
ATOM   3118  CD  GLU A 544     268.563 298.703 267.008  1.00 59.21           C  
ATOM   3119  OE1 GLU A 544     267.710 299.608 266.913  1.00 72.71           O  
ATOM   3120  OE2 GLU A 544     269.141 298.239 266.004  1.00 62.49           O1-
ATOM   3121  N   LYS A 545     267.050 301.290 270.775  1.00 50.08           N  
ATOM   3122  CA  LYS A 545     266.270 301.941 271.821  1.00 41.37           C  
ATOM   3123  C   LYS A 545     266.348 301.163 273.134  1.00 50.76           C  
ATOM   3124  O   LYS A 545     266.269 301.752 274.219  1.00 61.61           O  
ATOM   3125  CB  LYS A 545     264.832 302.092 271.323  1.00 39.61           C  
ATOM   3126  CG  LYS A 545     264.240 300.792 270.819  1.00 70.57           C  
ATOM   3127  CD  LYS A 545     263.230 301.044 269.725  1.00 65.51           C  
ATOM   3128  CE  LYS A 545     261.812 300.909 270.190  1.00 52.01           C  
ATOM   3129  NZ  LYS A 545     261.067 300.679 268.936  1.00 54.25           N1+
ATOM   3130  N   PHE A 546     266.583 299.854 273.058  1.00 52.73           N  
ATOM   3131  CA  PHE A 546     266.638 298.997 274.230  1.00 55.10           C  
ATOM   3132  C   PHE A 546     267.931 299.164 275.015  1.00 52.61           C  
ATOM   3133  O   PHE A 546     268.000 298.748 276.180  1.00 50.38           O  
ATOM   3134  CB  PHE A 546     266.408 297.545 273.785  1.00 44.13           C  
ATOM   3135  CG  PHE A 546     265.252 297.410 272.835  1.00 45.99           C  
ATOM   3136  CD1 PHE A 546     263.964 297.671 273.250  1.00 53.59           C  
ATOM   3137  CD2 PHE A 546     265.461 297.060 271.520  1.00 58.25           C  
ATOM   3138  CE1 PHE A 546     262.906 297.583 272.353  1.00 74.09           C  
ATOM   3139  CE2 PHE A 546     264.396 296.955 270.625  1.00 56.63           C  
ATOM   3140  CZ  PHE A 546     263.122 297.225 271.045  1.00 64.47           C  
ATOM   3141  N   CYS A 547     268.954 299.746 274.406  1.00 43.76           N  
ATOM   3142  CA  CYS A 547     270.224 299.908 275.080  1.00 47.04           C  
ATOM   3143  C   CYS A 547     270.140 300.944 276.203  1.00 50.37           C  
ATOM   3144  O   CYS A 547     269.478 301.979 276.088  1.00 53.74           O  
ATOM   3145  CB  CYS A 547     271.288 300.256 274.049  1.00 64.06           C  
ATOM   3146  SG  CYS A 547     271.824 298.815 273.018  1.00 66.10           S  
ATOM   3147  N   GLN A 548     270.828 300.659 277.302  1.00 46.22           N  
ATOM   3148  CA  GLN A 548     270.821 301.547 278.450  1.00 45.65           C  
ATOM   3149  C   GLN A 548     271.981 302.547 278.399  1.00 65.29           C  
ATOM   3150  O   GLN A 548     272.333 303.157 279.410  1.00 80.33           O  
ATOM   3151  CB  GLN A 548     270.813 300.724 279.736  1.00 54.44           C  
ATOM   3152  CG  GLN A 548     269.543 299.875 279.842  1.00 64.18           C  
ATOM   3153  CD  GLN A 548     268.249 300.687 279.640  1.00 71.13           C  
ATOM   3154  OE1 GLN A 548     267.959 301.622 280.396  1.00 77.04           O  
ATOM   3155  NE2 GLN A 548     267.481 300.336 278.604  1.00 56.38           N  
ATOM   3156  N   CYS A 549     272.603 302.691 277.244  1.00 62.80           N  
ATOM   3157  CA  CYS A 549     273.657 303.664 277.040  1.00 59.24           C  
ATOM   3158  C   CYS A 549     273.038 305.038 276.853  1.00 53.93           C  
ATOM   3159  O   CYS A 549     271.818 305.193 276.849  1.00 57.69           O  
ATOM   3160  CB  CYS A 549     274.470 303.304 275.819  1.00 63.48           C  
ATOM   3161  SG  CYS A 549     273.445 303.440 274.344  1.00 53.35           S  
ATOM   3162  N   SER A 550     273.901 306.024 276.582  1.00 66.86           N  
ATOM   3163  CA  SER A 550     273.556 307.438 276.457  1.00 64.24           C  
ATOM   3164  C   SER A 550     272.499 307.693 275.400  1.00 52.93           C  
ATOM   3165  O   SER A 550     272.369 306.975 274.417  1.00 57.77           O  
ATOM   3166  CB  SER A 550     274.753 308.277 276.043  1.00 75.50           C  
ATOM   3167  OG  SER A 550     274.302 309.596 275.748  1.00 78.76           O  
ATOM   3168  N   SER A 551     271.737 308.754 275.621  1.00 73.83           N  
ATOM   3169  CA  SER A 551     270.719 309.127 274.652  1.00 78.00           C  
ATOM   3170  C   SER A 551     271.358 309.427 273.310  1.00 63.84           C  
ATOM   3171  O   SER A 551     270.782 309.140 272.256  1.00 68.39           O  
ATOM   3172  CB  SER A 551     269.950 310.364 275.145  1.00 92.89           C  
ATOM   3173  OG  SER A 551     269.667 310.341 276.547  1.00 94.02           O  
ATOM   3174  N   GLU A 552     272.523 310.061 273.340  1.00 73.61           N  
ATOM   3175  CA  GLU A 552     273.255 310.487 272.154  1.00 93.63           C  
ATOM   3176  C   GLU A 552     274.446 309.570 271.859  1.00 81.05           C  
ATOM   3177  O   GLU A 552     275.512 310.056 271.468  1.00 74.21           O  
ATOM   3178  CB  GLU A 552     273.705 311.947 272.289  1.00107.75           C  
ATOM   3179  CG  GLU A 552     274.125 312.678 270.966  1.00123.99           C  
ATOM   3180  CD  GLU A 552     272.967 313.362 270.192  1.00131.48           C  
ATOM   3181  OE1 GLU A 552     271.786 313.199 270.582  1.00125.22           O  
ATOM   3182  OE2 GLU A 552     273.246 314.058 269.177  1.00140.16           O1-
ATOM   3183  N   CYS A 553     274.344 308.267 272.184  1.00 71.95           N  
ATOM   3184  CA  CYS A 553     275.426 307.339 271.850  1.00 68.37           C  
ATOM   3185  C   CYS A 553     275.668 307.366 270.351  1.00 66.28           C  
ATOM   3186  O   CYS A 553     274.729 307.367 269.556  1.00 66.29           O  
ATOM   3187  CB  CYS A 553     275.109 305.914 272.314  1.00 68.35           C  
ATOM   3188  SG  CYS A 553     276.074 304.527 271.553  1.00 59.82           S  
ATOM   3189  N   GLN A 554     276.941 307.423 269.970  1.00 74.70           N  
ATOM   3190  CA  GLN A 554     277.286 307.535 268.559  1.00 81.06           C  
ATOM   3191  C   GLN A 554     276.976 306.262 267.790  1.00 75.13           C  
ATOM   3192  O   GLN A 554     276.756 306.317 266.574  1.00 70.35           O  
ATOM   3193  CB  GLN A 554     278.766 307.909 268.448  1.00 91.96           C  
ATOM   3194  CG  GLN A 554     279.130 309.291 269.011  1.00 92.66           C  
ATOM   3195  CD  GLN A 554     279.081 310.357 267.940  1.00 97.77           C  
ATOM   3196  OE1 GLN A 554     279.915 310.358 267.029  1.00 89.91           O  
ATOM   3197  NE2 GLN A 554     278.072 311.227 267.994  1.00109.23           N  
ATOM   3198  N   ASN A 555     276.864 305.134 268.494  1.00 65.93           N  
ATOM   3199  CA  ASN A 555     276.673 303.836 267.858  1.00 52.25           C  
ATOM   3200  C   ASN A 555     275.208 303.445 267.750  1.00 53.43           C  
ATOM   3201  O   ASN A 555     274.915 302.358 267.246  1.00 61.60           O  
ATOM   3202  CB  ASN A 555     277.430 302.733 268.621  1.00 48.05           C  
ATOM   3203  CG  ASN A 555     277.645 301.473 267.776  1.00 47.80           C  
ATOM   3204  OD1 ASN A 555     277.185 300.378 268.114  1.00 67.80           O  
ATOM   3205  ND2 ASN A 555     278.339 301.636 266.659  1.00 38.74           N  
ATOM   3206  N   ARG A 556     274.297 304.279 268.242  1.00 49.57           N  
ATOM   3207  CA  ARG A 556     272.877 304.050 268.027  1.00 53.38           C  
ATOM   3208  C   ARG A 556     272.527 304.298 266.568  1.00 44.42           C  
ATOM   3209  O   ARG A 556     273.224 304.995 265.847  1.00 44.61           O  
ATOM   3210  CB  ARG A 556     272.008 304.953 268.913  1.00 61.42           C  
ATOM   3211  CG  ARG A 556     271.959 304.552 270.371  1.00 65.67           C  
ATOM   3212  CD  ARG A 556     271.163 305.548 271.135  1.00 48.25           C  
ATOM   3213  NE  ARG A 556     271.053 305.169 272.529  1.00 56.04           N  
ATOM   3214  CZ  ARG A 556     269.969 304.639 273.058  1.00 59.88           C  
ATOM   3215  NH1 ARG A 556     268.897 304.439 272.292  1.00 56.29           N1+
ATOM   3216  NH2 ARG A 556     269.950 304.329 274.347  1.00 67.39           N  
ATOM   3217  N   PHE A 557     271.497 303.622 266.106  1.00 49.91           N  
ATOM   3218  CA  PHE A 557     270.963 303.905 264.796  1.00 41.83           C  
ATOM   3219  C   PHE A 557     269.910 304.998 264.888  1.00 66.33           C  
ATOM   3220  O   PHE A 557     268.920 304.808 265.615  1.00 81.28           O  
ATOM   3221  CB  PHE A 557     270.341 302.645 264.229  1.00 50.82           C  
ATOM   3222  CG  PHE A 557     270.069 302.721 262.777  1.00 53.95           C  
ATOM   3223  CD1 PHE A 557     271.067 302.496 261.847  1.00 54.80           C  
ATOM   3224  CD2 PHE A 557     268.815 303.088 262.339  1.00 36.92           C  
ATOM   3225  CE1 PHE A 557     270.784 302.599 260.491  1.00 54.19           C  
ATOM   3226  CE2 PHE A 557     268.525 303.213 261.005  1.00 27.37           C  
ATOM   3227  CZ  PHE A 557     269.498 302.978 260.073  1.00 31.05           C  
ATOM   3228  N   PRO A 558     270.054 306.125 264.188  1.00 54.33           N  
ATOM   3229  CA  PRO A 558     268.975 307.122 264.121  1.00 51.38           C  
ATOM   3230  C   PRO A 558     267.850 306.607 263.245  1.00 63.78           C  
ATOM   3231  O   PRO A 558     268.017 305.686 262.464  1.00 77.36           O  
ATOM   3232  CB  PRO A 558     269.633 308.307 263.419  1.00 58.63           C  
ATOM   3233  CG  PRO A 558     270.630 307.667 262.539  1.00 49.64           C  
ATOM   3234  CD  PRO A 558     271.175 306.474 263.306  1.00 40.18           C  
ATOM   3235  N   GLY A 559     266.705 307.247 263.297  1.00 62.43           N  
ATOM   3236  CA  GLY A 559     265.704 306.613 262.463  1.00 57.35           C  
ATOM   3237  C   GLY A 559     265.853 307.107 261.044  1.00 40.54           C  
ATOM   3238  O   GLY A 559     266.963 307.300 260.537  1.00 53.88           O  
ATOM   3239  N   CYS A 560     264.752 307.323 260.379  1.00 43.14           N  
ATOM   3240  CA  CYS A 560     264.789 307.977 259.093  1.00 61.24           C  
ATOM   3241  C   CYS A 560     263.871 309.197 259.189  1.00 62.61           C  
ATOM   3242  O   CYS A 560     263.030 309.298 260.086  1.00 69.76           O  
ATOM   3243  CB  CYS A 560     264.417 306.993 257.969  1.00 66.45           C  
ATOM   3244  SG  CYS A 560     262.677 306.618 257.769  1.00 49.98           S  
ATOM   3245  N   ARG A 561     264.083 310.174 258.331  1.00 47.53           N  
ATOM   3246  CA  ARG A 561     263.224 311.338 258.335  1.00 51.72           C  
ATOM   3247  C   ARG A 561     262.316 311.354 257.119  1.00 55.85           C  
ATOM   3248  O   ARG A 561     261.712 312.382 256.814  1.00 66.78           O  
ATOM   3249  CB  ARG A 561     264.119 312.579 258.440  1.00 74.92           C  
ATOM   3250  CG  ARG A 561     263.514 313.889 258.895  1.00 72.61           C  
ATOM   3251  CD  ARG A 561     264.475 315.038 258.531  1.00 67.18           C  
ATOM   3252  NE  ARG A 561     264.083 316.252 259.228  1.00 61.70           N  
ATOM   3253  CZ  ARG A 561     264.393 316.480 260.494  1.00 74.42           C  
ATOM   3254  NH1 ARG A 561     265.076 315.561 261.156  1.00 79.12           N1+
ATOM   3255  NH2 ARG A 561     263.994 317.587 261.107  1.00 90.65           N  
ATOM   3256  N   CYS A 562     262.138 310.200 256.482  1.00 62.29           N  
ATOM   3257  CA  CYS A 562     261.525 310.137 255.165  1.00 60.16           C  
ATOM   3258  C   CYS A 562     260.134 310.734 255.189  1.00 58.27           C  
ATOM   3259  O   CYS A 562     259.435 310.694 256.205  1.00 71.97           O  
ATOM   3260  CB  CYS A 562     261.411 308.686 254.688  1.00 60.67           C  
ATOM   3261  SG  CYS A 562     262.938 307.752 254.510  1.00 39.16           S  
ATOM   3262  N   LYS A 563     259.709 311.234 254.032  1.00 63.83           N  
ATOM   3263  CA  LYS A 563     258.347 311.725 253.912  1.00 61.59           C  
ATOM   3264  C   LYS A 563     257.380 310.559 253.884  1.00 67.87           C  
ATOM   3265  O   LYS A 563     256.496 310.445 254.734  1.00 62.54           O  
ATOM   3266  CB  LYS A 563     258.197 312.552 252.636  1.00 53.36           C  
ATOM   3267  CG  LYS A 563     256.792 313.027 252.351  1.00 54.28           C  
ATOM   3268  CD  LYS A 563     256.807 314.258 251.439  1.00 53.40           C  
ATOM   3269  CE  LYS A 563     256.420 314.024 249.981  1.00 70.37           C  
ATOM   3270  NZ  LYS A 563     254.944 313.893 249.839  1.00 77.43           N1+
ATOM   3271  N   ALA A 564     257.617 309.620 252.961  1.00 80.45           N  
ATOM   3272  CA  ALA A 564     256.583 308.722 252.568  1.00 82.58           C  
ATOM   3273  C   ALA A 564     257.262 307.216 252.543  1.00 80.25           C  
ATOM   3274  O   ALA A 564     257.867 306.904 253.516  1.00 90.65           O  
ATOM   3275  CB  ALA A 564     255.934 309.117 251.271  1.00 74.07           C  
ATOM   3276  N   GLN A 565     257.109 306.550 251.430  1.00 78.14           N  
ATOM   3277  CA  GLN A 565     257.134 305.073 251.496  1.00 74.00           C  
ATOM   3278  C   GLN A 565     258.449 304.495 251.996  1.00 66.83           C  
ATOM   3279  O   GLN A 565     258.470 303.415 252.582  1.00 66.76           O  
ATOM   3280  CB  GLN A 565     256.793 304.534 250.126  1.00 71.57           C  
ATOM   3281  CG  GLN A 565     257.036 305.555 249.035  1.00 87.87           C  
ATOM   3282  CD  GLN A 565     256.228 305.259 247.794  1.00107.44           C  
ATOM   3283  OE1 GLN A 565     255.005 305.120 247.860  1.00114.98           O  
ATOM   3284  NE2 GLN A 565     256.909 305.131 246.650  1.00111.90           N  
ATOM   3285  N   CYS A 566     259.535 305.207 251.795  1.00 68.25           N  
ATOM   3286  CA  CYS A 566     260.862 304.743 252.177  1.00 74.80           C  
ATOM   3287  C   CYS A 566     261.037 303.248 251.910  1.00 57.61           C  
ATOM   3288  O   CYS A 566     261.232 302.422 252.804  1.00 47.89           O  
ATOM   3289  CB  CYS A 566     261.204 305.139 253.619  1.00 73.42           C  
ATOM   3290  SG  CYS A 566     260.167 304.744 255.045  1.00 66.50           S  
ATOM   3291  N   ASN A 567     260.837 302.919 250.638  1.00 55.60           N  
ATOM   3292  CA  ASN A 567     261.192 301.636 250.060  1.00 45.84           C  
ATOM   3293  C   ASN A 567     262.334 301.748 249.051  1.00 65.69           C  
ATOM   3294  O   ASN A 567     262.430 300.910 248.150  1.00 80.70           O  
ATOM   3295  CB  ASN A 567     259.969 301.000 249.424  1.00 48.10           C  
ATOM   3296  CG  ASN A 567     259.177 301.975 248.628  1.00 57.65           C  
ATOM   3297  OD1 ASN A 567     259.605 303.110 248.413  1.00 68.33           O  
ATOM   3298  ND2 ASN A 567     257.987 301.561 248.210  1.00 71.22           N  
ATOM   3299  N   THR A 568     263.152 302.805 249.129  1.00 66.00           N  
ATOM   3300  CA  THR A 568     264.322 303.009 248.273  1.00 55.58           C  
ATOM   3301  C   THR A 568     265.577 303.227 249.101  1.00 50.58           C  
ATOM   3302  O   THR A 568     265.532 303.497 250.299  1.00 55.32           O  
ATOM   3303  CB  THR A 568     264.156 304.224 247.373  1.00 60.73           C  
ATOM   3304  OG1 THR A 568     263.795 305.331 248.189  1.00 61.75           O  
ATOM   3305  CG2 THR A 568     263.083 303.997 246.369  1.00 81.00           C  
ATOM   3306  N   LYS A 569     266.717 303.190 248.423  1.00 52.11           N  
ATOM   3307  CA  LYS A 569     267.995 303.365 249.108  1.00 66.05           C  
ATOM   3308  C   LYS A 569     268.093 304.714 249.842  1.00 81.09           C  
ATOM   3309  O   LYS A 569     268.921 304.867 250.758  1.00 68.02           O  
ATOM   3310  CB  LYS A 569     269.118 303.251 248.086  1.00 53.75           C  
ATOM   3311  CG  LYS A 569     269.229 301.908 247.431  1.00 50.83           C  
ATOM   3312  CD  LYS A 569     270.517 301.861 246.638  1.00 63.35           C  
ATOM   3313  CE  LYS A 569     270.564 300.631 245.750  1.00 68.04           C  
ATOM   3314  NZ  LYS A 569     271.882 300.462 245.089  1.00 77.02           N1+
ATOM   3315  N   GLN A 570     267.324 305.723 249.422  1.00 77.03           N  
ATOM   3316  CA  GLN A 570     267.374 307.003 250.117  1.00 60.11           C  
ATOM   3317  C   GLN A 570     266.910 306.868 251.568  1.00 58.48           C  
ATOM   3318  O   GLN A 570     267.272 307.696 252.403  1.00 58.55           O  
ATOM   3319  CB  GLN A 570     266.535 308.053 249.364  1.00 55.36           C  
ATOM   3320  CG  GLN A 570     266.644 309.460 249.979  1.00 54.19           C  
ATOM   3321  CD  GLN A 570     268.042 310.086 249.923  1.00 56.25           C  
ATOM   3322  OE1 GLN A 570     268.614 310.286 248.853  1.00 67.58           O  
ATOM   3323  NE2 GLN A 570     268.592 310.387 251.094  1.00 46.82           N  
ATOM   3324  N   CYS A 571     266.120 305.876 251.911  1.00 54.95           N  
ATOM   3325  CA  CYS A 571     265.812 305.736 253.321  1.00 49.89           C  
ATOM   3326  C   CYS A 571     266.959 305.055 254.057  1.00 43.55           C  
ATOM   3327  O   CYS A 571     267.282 303.905 253.752  1.00 42.69           O  
ATOM   3328  CB  CYS A 571     264.542 304.969 253.543  1.00 48.46           C  
ATOM   3329  SG  CYS A 571     264.264 304.723 255.312  1.00 50.38           S  
ATOM   3330  N   PRO A 572     267.562 305.697 255.050  1.00 40.97           N  
ATOM   3331  CA  PRO A 572     268.661 305.030 255.765  1.00 46.44           C  
ATOM   3332  C   PRO A 572     268.252 303.717 256.400  1.00 45.28           C  
ATOM   3333  O   PRO A 572     269.067 302.790 256.482  1.00 45.91           O  
ATOM   3334  CB  PRO A 572     269.053 306.041 256.842  1.00 48.64           C  
ATOM   3335  CG  PRO A 572     268.410 307.303 256.482  1.00 53.75           C  
ATOM   3336  CD  PRO A 572     267.253 307.026 255.596  1.00 43.30           C  
ATOM   3337  N   CYS A 573     266.990 303.589 256.803  1.00 44.34           N  
ATOM   3338  CA  CYS A 573     266.507 302.332 257.361  1.00 47.32           C  
ATOM   3339  C   CYS A 573     266.542 301.227 256.327  1.00 67.43           C  
ATOM   3340  O   CYS A 573     267.199 300.188 256.507  1.00 70.94           O  
ATOM   3341  CB  CYS A 573     265.081 302.519 257.824  1.00 51.59           C  
ATOM   3342  SG  CYS A 573     264.925 303.718 259.120  1.00 59.17           S  
ATOM   3343  N   TYR A 574     265.860 301.468 255.212  1.00 49.43           N  
ATOM   3344  CA  TYR A 574     265.804 300.501 254.136  1.00 46.84           C  
ATOM   3345  C   TYR A 574     267.195 300.136 253.644  1.00 42.49           C  
ATOM   3346  O   TYR A 574     267.476 298.970 253.382  1.00 61.36           O  
ATOM   3347  CB  TYR A 574     264.983 301.103 253.006  1.00 50.97           C  
ATOM   3348  CG  TYR A 574     264.783 300.192 251.846  1.00 77.73           C  
ATOM   3349  CD1 TYR A 574     263.749 299.269 251.862  1.00 89.64           C  
ATOM   3350  CD2 TYR A 574     265.605 300.244 250.729  1.00 74.53           C  
ATOM   3351  CE1 TYR A 574     263.527 298.410 250.797  1.00 77.29           C  
ATOM   3352  CE2 TYR A 574     265.387 299.376 249.640  1.00 71.68           C  
ATOM   3353  CZ  TYR A 574     264.336 298.462 249.693  1.00 62.96           C  
ATOM   3354  OH  TYR A 574     264.055 297.597 248.663  1.00 59.37           O  
ATOM   3355  N   LEU A 575     268.091 301.116 253.533  1.00 69.12           N  
ATOM   3356  CA  LEU A 575     269.428 300.834 253.012  1.00 57.58           C  
ATOM   3357  C   LEU A 575     270.219 299.952 253.967  1.00 48.31           C  
ATOM   3358  O   LEU A 575     271.136 299.259 253.527  1.00 48.35           O  
ATOM   3359  CB  LEU A 575     270.202 302.127 252.724  1.00 60.57           C  
ATOM   3360  CG  LEU A 575     271.507 301.976 251.909  1.00 61.45           C  
ATOM   3361  CD1 LEU A 575     271.149 301.540 250.497  1.00 60.45           C  
ATOM   3362  CD2 LEU A 575     272.413 303.221 251.865  1.00 41.11           C  
ATOM   3363  N   ALA A 576     269.978 300.057 255.274  1.00 48.10           N  
ATOM   3364  CA  ALA A 576     270.656 299.178 256.221  1.00 39.28           C  
ATOM   3365  C   ALA A 576     269.976 297.841 256.331  1.00 56.72           C  
ATOM   3366  O   ALA A 576     270.293 297.076 257.252  1.00 62.59           O  
ATOM   3367  CB  ALA A 576     270.723 299.794 257.611  1.00 46.70           C  
ATOM   3368  N   VAL A 577     269.012 297.575 255.452  1.00 57.53           N  
ATOM   3369  CA  VAL A 577     268.207 296.361 255.510  1.00 62.11           C  
ATOM   3370  C   VAL A 577     267.615 296.269 256.920  1.00 72.74           C  
ATOM   3371  O   VAL A 577     267.778 295.260 257.618  1.00 68.13           O  
ATOM   3372  CB  VAL A 577     269.025 295.106 255.127  1.00 45.61           C  
ATOM   3373  CG1 VAL A 577     268.121 293.946 254.995  1.00 47.35           C  
ATOM   3374  CG2 VAL A 577     269.800 295.339 253.822  1.00 50.69           C  
ATOM   3375  N   ARG A 578     267.015 297.382 257.384  1.00 53.10           N  
ATOM   3376  CA  ARG A 578     266.238 297.461 258.618  1.00 47.53           C  
ATOM   3377  C   ARG A 578     264.867 298.040 258.284  1.00 46.30           C  
ATOM   3378  O   ARG A 578     264.746 298.949 257.461  1.00 51.00           O  
ATOM   3379  CB  ARG A 578     266.927 298.334 259.682  1.00 43.81           C  
ATOM   3380  CG  ARG A 578     268.304 297.843 260.169  1.00 60.29           C  
ATOM   3381  CD  ARG A 578     269.067 298.979 260.835  1.00 42.64           C  
ATOM   3382  NE  ARG A 578     268.123 299.690 261.668  1.00 56.36           N  
ATOM   3383  CZ  ARG A 578     268.057 299.625 262.987  1.00 45.17           C  
ATOM   3384  NH1 ARG A 578     268.917 298.875 263.667  1.00 26.73           N1+
ATOM   3385  NH2 ARG A 578     267.105 300.313 263.603  1.00 39.02           N  
ATOM   3386  N   GLU A 579     263.833 297.469 258.889  1.00 42.63           N  
ATOM   3387  CA  GLU A 579     262.519 298.073 258.853  1.00 46.64           C  
ATOM   3388  C   GLU A 579     262.515 299.289 259.759  1.00 60.88           C  
ATOM   3389  O   GLU A 579     263.225 299.339 260.767  1.00 62.11           O  
ATOM   3390  CB  GLU A 579     261.466 297.096 259.359  1.00 52.36           C  
ATOM   3391  CG  GLU A 579     261.249 295.832 258.510  1.00 71.86           C  
ATOM   3392  CD  GLU A 579     259.761 295.478 258.389  1.00 73.76           C  
ATOM   3393  OE1 GLU A 579     259.088 295.548 259.437  1.00 63.53           O  
ATOM   3394  OE2 GLU A 579     259.254 295.195 257.263  1.00 69.68           O1-
ATOM   3395  N   CYS A 580     261.599 300.206 259.471  1.00 71.95           N  
ATOM   3396  CA  CYS A 580     261.477 301.428 260.244  1.00 58.17           C  
ATOM   3397  C   CYS A 580     261.216 301.098 261.719  1.00 49.88           C  
ATOM   3398  O   CYS A 580     261.079 299.936 262.113  1.00 65.73           O  
ATOM   3399  CB  CYS A 580     260.383 302.313 259.652  1.00 56.45           C  
ATOM   3400  SG  CYS A 580     260.992 303.173 258.198  1.00 44.10           S  
ATOM   3401  N   ASP A 581     261.381 302.118 262.560  1.00 48.09           N  
ATOM   3402  CA  ASP A 581     261.147 302.034 263.989  1.00 48.80           C  
ATOM   3403  C   ASP A 581     259.921 302.852 264.350  1.00 54.76           C  
ATOM   3404  O   ASP A 581     259.907 304.066 264.101  1.00 57.27           O  
ATOM   3405  CB  ASP A 581     262.322 302.564 264.755  1.00 46.49           C  
ATOM   3406  CG  ASP A 581     262.398 301.984 266.107  1.00 58.13           C  
ATOM   3407  OD1 ASP A 581     261.416 302.106 266.882  1.00 67.71           O  
ATOM   3408  OD2 ASP A 581     263.418 301.298 266.342  1.00 62.86           O1-
ATOM   3409  N   PRO A 582     258.924 302.272 265.015  1.00 51.91           N  
ATOM   3410  CA  PRO A 582     257.745 303.060 265.383  1.00 54.99           C  
ATOM   3411  C   PRO A 582     258.039 304.100 266.451  1.00 61.23           C  
ATOM   3412  O   PRO A 582     257.251 305.028 266.621  1.00 60.63           O  
ATOM   3413  CB  PRO A 582     256.764 301.991 265.877  1.00 61.86           C  
ATOM   3414  CG  PRO A 582     257.643 300.887 266.339  1.00 74.63           C  
ATOM   3415  CD  PRO A 582     258.779 300.856 265.369  1.00 66.05           C  
ATOM   3416  N   ASP A 583     259.139 303.929 267.195  1.00 56.52           N  
ATOM   3417  CA  ASP A 583     259.650 304.864 268.190  1.00 48.31           C  
ATOM   3418  C   ASP A 583     260.713 305.840 267.643  1.00 61.75           C  
ATOM   3419  O   ASP A 583     261.048 306.807 268.332  1.00 80.14           O  
ATOM   3420  CB  ASP A 583     260.144 304.075 269.411  1.00 48.28           C  
ATOM   3421  CG  ASP A 583     258.985 303.597 270.312  1.00 66.88           C  
ATOM   3422  OD1 ASP A 583     258.358 304.453 270.958  1.00 91.55           O  
ATOM   3423  OD2 ASP A 583     258.619 302.396 270.317  1.00 59.40           O1-
ATOM   3424  N   LEU A 584     261.341 305.573 266.492  1.00 57.66           N  
ATOM   3425  CA  LEU A 584     262.296 306.524 265.901  1.00 53.29           C  
ATOM   3426  C   LEU A 584     261.842 307.140 264.584  1.00 57.76           C  
ATOM   3427  O   LEU A 584     262.139 308.313 264.335  1.00 56.60           O  
ATOM   3428  CB  LEU A 584     263.648 305.863 265.666  1.00 50.99           C  
ATOM   3429  CG  LEU A 584     264.292 305.277 266.909  1.00 59.09           C  
ATOM   3430  CD1 LEU A 584     265.577 304.626 266.494  1.00 74.12           C  
ATOM   3431  CD2 LEU A 584     264.571 306.359 267.912  1.00 64.33           C  
ATOM   3432  N   CYS A 585     261.242 306.365 263.675  1.00 55.22           N  
ATOM   3433  CA  CYS A 585     260.884 306.901 262.363  1.00 47.29           C  
ATOM   3434  C   CYS A 585     259.517 307.591 262.464  1.00 59.67           C  
ATOM   3435  O   CYS A 585     258.489 307.127 261.969  1.00 68.28           O  
ATOM   3436  CB  CYS A 585     260.957 305.794 261.316  1.00 43.85           C  
ATOM   3437  SG  CYS A 585     262.587 304.907 261.253  1.00 41.53           S  
ATOM   3438  N   LEU A 586     259.548 308.772 263.096  1.00 71.54           N  
ATOM   3439  CA  LEU A 586     258.400 309.611 263.437  1.00 54.26           C  
ATOM   3440  C   LEU A 586     257.913 310.480 262.290  1.00 38.18           C  
ATOM   3441  O   LEU A 586     256.932 311.197 262.456  1.00 46.64           O  
ATOM   3442  CB  LEU A 586     258.753 310.467 264.646  1.00 36.63           C  
ATOM   3443  CG  LEU A 586     258.885 309.582 265.885  1.00 48.70           C  
ATOM   3444  CD1 LEU A 586     259.483 310.343 267.022  1.00 43.52           C  
ATOM   3445  CD2 LEU A 586     257.502 309.122 266.302  1.00 53.91           C  
ATOM   3446  N   THR A 587     258.622 310.534 261.182  1.00 44.77           N  
ATOM   3447  CA  THR A 587     258.145 311.333 260.070  1.00 47.49           C  
ATOM   3448  C   THR A 587     257.452 310.512 259.003  1.00 51.87           C  
ATOM   3449  O   THR A 587     256.520 311.001 258.369  1.00 51.40           O  
ATOM   3450  CB  THR A 587     259.321 312.064 259.432  1.00 57.53           C  
ATOM   3451  OG1 THR A 587     260.366 312.196 260.414  1.00 64.24           O  
ATOM   3452  CG2 THR A 587     258.894 313.454 258.909  1.00 63.53           C  
ATOM   3453  N   CYS A 588     257.908 309.286 258.757  1.00 70.74           N  
ATOM   3454  CA  CYS A 588     257.405 308.534 257.611  1.00 63.89           C  
ATOM   3455  C   CYS A 588     256.055 307.904 257.854  1.00 66.27           C  
ATOM   3456  O   CYS A 588     255.309 307.681 256.900  1.00 69.99           O  
ATOM   3457  CB  CYS A 588     258.368 307.420 257.218  1.00 62.05           C  
ATOM   3458  SG  CYS A 588     258.535 306.128 258.464  1.00 66.81           S  
ATOM   3459  N   GLY A 589     255.715 307.634 259.109  1.00 63.27           N  
ATOM   3460  CA  GLY A 589     254.480 306.948 259.408  1.00 64.71           C  
ATOM   3461  C   GLY A 589     254.626 305.543 259.946  1.00 54.85           C  
ATOM   3462  O   GLY A 589     253.611 304.880 260.148  1.00 70.08           O  
ATOM   3463  N   ALA A 590     255.833 305.063 260.220  1.00 60.88           N  
ATOM   3464  CA  ALA A 590     255.922 303.790 260.923  1.00 58.76           C  
ATOM   3465  C   ALA A 590     255.265 303.891 262.294  1.00 58.57           C  
ATOM   3466  O   ALA A 590     254.801 302.883 262.832  1.00 70.43           O  
ATOM   3467  CB  ALA A 590     257.375 303.337 261.052  1.00 59.47           C  
ATOM   3468  N   ALA A 591     255.363 305.055 262.931  1.00 68.90           N  
ATOM   3469  CA  ALA A 591     254.683 305.390 264.174  1.00 65.10           C  
ATOM   3470  C   ALA A 591     253.215 305.749 263.983  1.00 71.29           C  
ATOM   3471  O   ALA A 591     252.537 306.024 264.976  1.00 76.89           O  
ATOM   3472  CB  ALA A 591     255.382 306.555 264.859  1.00 66.33           C  
ATOM   3473  N   ASP A 592     252.712 305.795 262.748  1.00 75.14           N  
ATOM   3474  CA  ASP A 592     251.373 306.317 262.512  1.00 86.49           C  
ATOM   3475  C   ASP A 592     250.306 305.343 263.013  1.00 88.70           C  
ATOM   3476  O   ASP A 592     250.591 304.309 263.627  1.00 83.93           O  
ATOM   3477  CB  ASP A 592     251.157 306.643 261.030  1.00101.96           C  
ATOM   3478  CG  ASP A 592     251.281 308.153 260.723  1.00112.07           C  
ATOM   3479  OD1 ASP A 592     251.463 308.950 261.674  1.00 96.14           O  
ATOM   3480  OD2 ASP A 592     251.191 308.545 259.531  1.00125.16           O1-
ATOM   3481  N   HIS A 593     249.055 305.723 262.756  1.00104.60           N  
ATOM   3482  CA  HIS A 593     247.881 305.058 263.307  1.00112.96           C  
ATOM   3483  C   HIS A 593     247.923 303.567 263.006  1.00 98.94           C  
ATOM   3484  O   HIS A 593     248.049 303.150 261.851  1.00101.26           O  
ATOM   3485  CB  HIS A 593     246.606 305.711 262.762  1.00120.11           C  
ATOM   3486  CG  HIS A 593     246.787 306.335 261.412  1.00123.56           C  
ATOM   3487  ND1 HIS A 593     246.830 307.702 261.209  1.00118.25           N  
ATOM   3488  CD2 HIS A 593     246.978 305.769 260.197  1.00120.04           C  
ATOM   3489  CE1 HIS A 593     247.021 307.947 259.925  1.00112.32           C  
ATOM   3490  NE2 HIS A 593     247.114 306.791 259.290  1.00118.03           N  
ATOM   3491  N   TRP A 594     247.909 302.787 264.088  1.00 79.16           N  
ATOM   3492  CA  TRP A 594     248.112 301.346 264.127  1.00 91.46           C  
ATOM   3493  C   TRP A 594     247.007 300.532 263.474  1.00105.75           C  
ATOM   3494  O   TRP A 594     247.284 299.495 262.853  1.00109.36           O  
ATOM   3495  CB  TRP A 594     248.260 300.983 265.598  1.00 92.27           C  
ATOM   3496  CG  TRP A 594     249.335 301.822 266.170  1.00 92.86           C  
ATOM   3497  CD1 TRP A 594     249.215 302.842 267.070  1.00 95.43           C  
ATOM   3498  CD2 TRP A 594     250.723 301.730 265.848  1.00 99.37           C  
ATOM   3499  NE1 TRP A 594     250.451 303.382 267.339  1.00 91.47           N  
ATOM   3500  CE2 TRP A 594     251.391 302.714 266.603  1.00101.59           C  
ATOM   3501  CE3 TRP A 594     251.474 300.900 264.998  1.00 92.48           C  
ATOM   3502  CZ2 TRP A 594     252.775 302.890 266.536  1.00113.09           C  
ATOM   3503  CZ3 TRP A 594     252.848 301.077 264.938  1.00 95.56           C  
ATOM   3504  CH2 TRP A 594     253.481 302.065 265.697  1.00107.23           C  
ATOM   3505  N   ASP A 595     245.754 300.937 263.659  1.00120.16           N  
ATOM   3506  CA  ASP A 595     244.632 300.106 263.229  1.00134.21           C  
ATOM   3507  C   ASP A 595     244.462 300.040 261.735  1.00131.27           C  
ATOM   3508  O   ASP A 595     244.126 298.972 261.203  1.00137.74           O  
ATOM   3509  CB  ASP A 595     243.433 300.590 263.958  1.00143.74           C  
ATOM   3510  CG  ASP A 595     243.784 300.712 265.408  1.00152.03           C  
ATOM   3511  OD1 ASP A 595     243.903 299.630 266.044  1.00148.78           O  
ATOM   3512  OD2 ASP A 595     244.038 301.835 265.894  1.00155.48           O1-
ATOM   3513  N   SER A 596     244.630 301.153 261.041  1.00126.15           N  
ATOM   3514  CA  SER A 596     244.627 301.036 259.593  1.00128.17           C  
ATOM   3515  C   SER A 596     246.075 300.656 259.309  1.00124.95           C  
ATOM   3516  O   SER A 596     246.968 301.507 259.300  1.00139.37           O  
ATOM   3517  CB  SER A 596     244.154 302.318 258.925  1.00129.09           C  
ATOM   3518  OG  SER A 596     244.198 302.192 257.506  1.00130.56           O  
ATOM   3519  N   LYS A 597     246.326 299.347 259.201  1.00111.19           N  
ATOM   3520  CA  LYS A 597     247.694 298.836 259.149  1.00115.76           C  
ATOM   3521  C   LYS A 597     248.375 299.084 257.813  1.00130.91           C  
ATOM   3522  O   LYS A 597     249.609 299.115 257.765  1.00144.68           O  
ATOM   3523  CB  LYS A 597     247.743 297.343 259.473  1.00119.97           C  
ATOM   3524  CG  LYS A 597     247.639 297.068 260.968  1.00126.11           C  
ATOM   3525  CD  LYS A 597     248.832 296.287 261.500  1.00129.50           C  
ATOM   3526  CE  LYS A 597     249.336 296.838 262.840  1.00124.58           C  
ATOM   3527  NZ  LYS A 597     248.666 296.216 264.020  1.00122.36           N1+
ATOM   3528  N   ASN A 598     247.627 299.277 256.731  1.00126.68           N  
ATOM   3529  CA  ASN A 598     248.252 299.791 255.523  1.00120.37           C  
ATOM   3530  C   ASN A 598     248.477 301.299 255.710  1.00114.92           C  
ATOM   3531  O   ASN A 598     247.553 302.022 256.090  1.00122.31           O  
ATOM   3532  CB  ASN A 598     247.361 299.487 254.322  1.00111.74           C  
ATOM   3533  CG  ASN A 598     248.056 299.736 253.008  1.00116.38           C  
ATOM   3534  OD1 ASN A 598     248.335 300.880 252.634  1.00107.11           O  
ATOM   3535  ND2 ASN A 598     248.334 298.652 252.284  1.00127.48           N  
ATOM   3536  N   VAL A 599     249.701 301.782 255.474  1.00 94.99           N  
ATOM   3537  CA  VAL A 599     250.073 303.142 255.880  1.00 89.01           C  
ATOM   3538  C   VAL A 599     251.140 303.680 254.930  1.00 84.84           C  
ATOM   3539  O   VAL A 599     251.722 302.931 254.143  1.00 96.81           O  
ATOM   3540  CB  VAL A 599     250.560 303.151 257.348  1.00 85.53           C  
ATOM   3541  CG1 VAL A 599     251.837 302.351 257.464  1.00 67.37           C  
ATOM   3542  CG2 VAL A 599     250.696 304.586 257.897  1.00 77.17           C  
ATOM   3543  N   SER A 600     251.405 304.993 255.016  1.00 70.28           N  
ATOM   3544  CA  SER A 600     252.364 305.664 254.128  1.00 74.86           C  
ATOM   3545  C   SER A 600     253.744 305.014 254.123  1.00 78.23           C  
ATOM   3546  O   SER A 600     254.453 305.074 253.108  1.00 81.93           O  
ATOM   3547  CB  SER A 600     252.523 307.127 254.538  1.00 89.55           C  
ATOM   3548  OG  SER A 600     252.877 307.193 255.917  1.00103.15           O  
ATOM   3549  N   CYS A 601     254.204 304.513 255.278  1.00 76.84           N  
ATOM   3550  CA  CYS A 601     255.504 303.841 255.352  1.00 66.22           C  
ATOM   3551  C   CYS A 601     255.336 302.397 254.892  1.00 62.34           C  
ATOM   3552  O   CYS A 601     254.483 301.657 255.405  1.00 75.21           O  
ATOM   3553  CB  CYS A 601     256.092 303.914 256.766  1.00 65.95           C  
ATOM   3554  SG  CYS A 601     257.835 303.352 256.991  1.00 53.82           S  
ATOM   3555  N   LYS A 602     256.078 302.022 253.862  1.00 60.25           N  
ATOM   3556  CA  LYS A 602     256.022 300.674 253.324  1.00 51.07           C  
ATOM   3557  C   LYS A 602     257.227 299.846 253.741  1.00 50.84           C  
ATOM   3558  O   LYS A 602     257.548 298.838 253.107  1.00 76.59           O  
ATOM   3559  CB  LYS A 602     255.850 300.732 251.809  1.00 47.39           C  
ATOM   3560  CG  LYS A 602     254.480 301.318 251.479  1.00 66.18           C  
ATOM   3561  CD  LYS A 602     254.251 301.578 250.004  1.00 86.02           C  
ATOM   3562  CE  LYS A 602     252.817 302.092 249.792  1.00104.01           C  
ATOM   3563  NZ  LYS A 602     252.550 302.406 248.351  1.00114.21           N1+
ATOM   3564  N   ASN A 603     257.908 300.270 254.810  1.00 46.51           N  
ATOM   3565  CA  ASN A 603     259.040 299.546 255.387  1.00 52.85           C  
ATOM   3566  C   ASN A 603     258.726 299.033 256.784  1.00 59.61           C  
ATOM   3567  O   ASN A 603     259.626 298.821 257.607  1.00 54.20           O  
ATOM   3568  CB  ASN A 603     260.301 300.412 255.417  1.00 58.89           C  
ATOM   3569  CG  ASN A 603     261.581 299.606 255.716  1.00 54.20           C  
ATOM   3570  OD1 ASN A 603     261.654 298.406 255.451  1.00 83.17           O  
ATOM   3571  ND2 ASN A 603     262.574 300.263 256.273  1.00 51.23           N  
ATOM   3572  N   CYS A 604     257.437 298.838 257.082  1.00 67.35           N  
ATOM   3573  CA  CYS A 604     257.060 298.291 258.382  1.00 66.52           C  
ATOM   3574  C   CYS A 604     256.101 297.087 258.296  1.00 71.40           C  
ATOM   3575  O   CYS A 604     255.475 296.743 259.309  1.00 51.47           O  
ATOM   3576  CB  CYS A 604     256.511 299.435 259.268  1.00 49.86           C  
ATOM   3577  SG  CYS A 604     255.336 300.479 258.444  0.76 51.66           S  
ATOM   3578  N   SER A 605     256.038 296.376 257.153  1.00 65.26           N  
ATOM   3579  CA  SER A 605     255.091 295.268 257.018  1.00 50.95           C  
ATOM   3580  C   SER A 605     255.389 294.127 257.992  1.00 58.68           C  
ATOM   3581  O   SER A 605     254.466 293.541 258.565  1.00 61.55           O  
ATOM   3582  CB  SER A 605     255.103 294.741 255.590  1.00 41.55           C  
ATOM   3583  OG  SER A 605     254.637 295.701 254.667  1.00 54.44           O  
ATOM   3584  N   ILE A 606     256.655 293.755 258.161  1.00 47.62           N  
ATOM   3585  CA  ILE A 606     256.957 292.636 259.046  1.00 46.92           C  
ATOM   3586  C   ILE A 606     256.521 292.941 260.466  1.00 50.12           C  
ATOM   3587  O   ILE A 606     255.903 292.097 261.120  1.00 73.76           O  
ATOM   3588  CB  ILE A 606     258.450 292.274 258.995  1.00 54.67           C  
ATOM   3589  CG1 ILE A 606     258.833 291.803 257.598  1.00 51.17           C  
ATOM   3590  CG2 ILE A 606     258.798 291.210 260.054  1.00 41.73           C  
ATOM   3591  CD1 ILE A 606     260.282 291.712 257.434  1.00 47.72           C  
ATOM   3592  N   GLN A 607     256.810 294.147 260.965  1.00 65.71           N  
ATOM   3593  CA  GLN A 607     256.421 294.446 262.340  1.00 63.93           C  
ATOM   3594  C   GLN A 607     254.931 294.280 262.519  1.00 53.55           C  
ATOM   3595  O   GLN A 607     254.481 293.741 263.532  1.00 57.96           O  
ATOM   3596  CB  GLN A 607     256.773 295.872 262.751  1.00 60.82           C  
ATOM   3597  CG  GLN A 607     257.838 296.533 262.015  1.00 69.91           C  
ATOM   3598  CD  GLN A 607     258.020 297.954 262.476  1.00 75.15           C  
ATOM   3599  OE1 GLN A 607     257.703 298.297 263.613  1.00 89.71           O  
ATOM   3600  NE2 GLN A 607     258.444 298.809 261.566  1.00 72.61           N  
ATOM   3601  N   ARG A 608     254.157 294.755 261.546  1.00 49.11           N  
ATOM   3602  CA  ARG A 608     252.705 294.827 261.588  1.00 57.95           C  
ATOM   3603  C   ARG A 608     252.007 293.585 261.035  1.00 68.50           C  
ATOM   3604  O   ARG A 608     250.783 293.609 260.888  1.00 73.09           O  
ATOM   3605  CB  ARG A 608     252.224 296.063 260.823  1.00 60.87           C  
ATOM   3606  CG  ARG A 608     252.822 297.372 261.329  1.00 71.73           C  
ATOM   3607  CD  ARG A 608     252.032 298.590 260.858  1.00 71.92           C  
ATOM   3608  NE  ARG A 608     252.420 299.812 261.565  1.00 76.54           N  
ATOM   3609  CZ  ARG A 608     251.726 300.947 261.521  1.00 82.65           C  
ATOM   3610  NH1 ARG A 608     250.606 301.019 260.815  1.00 88.24           N1+
ATOM   3611  NH2 ARG A 608     252.131 302.008 262.192  1.00 91.79           N  
ATOM   3612  N   GLY A 609     252.734 292.545 260.639  1.00 68.41           N  
ATOM   3613  CA  GLY A 609     252.085 291.349 260.106  1.00 55.17           C  
ATOM   3614  C   GLY A 609     251.104 291.630 258.992  1.00 55.17           C  
ATOM   3615  O   GLY A 609     250.012 291.060 258.970  1.00 72.03           O  
ATOM   3616  N   SER A 610     251.470 292.515 258.066  1.00 56.10           N  
ATOM   3617  CA  SER A 610     250.604 292.911 256.967  1.00 63.96           C  
ATOM   3618  C   SER A 610     250.726 291.938 255.798  1.00 57.49           C  
ATOM   3619  O   SER A 610     250.715 292.350 254.623  1.00 59.11           O  
ATOM   3620  CB  SER A 610     251.009 294.322 256.541  1.00 62.31           C  
ATOM   3621  OG  SER A 610     250.978 295.198 257.660  1.00 62.46           O  
ATOM   3622  N   LYS A 611     250.672 290.649 256.106  1.00 49.81           N  
ATOM   3623  CA  LYS A 611     250.971 289.655 255.095  1.00 64.07           C  
ATOM   3624  C   LYS A 611     249.756 289.471 254.197  1.00 66.34           C  
ATOM   3625  O   LYS A 611     248.620 289.757 254.579  1.00 64.72           O  
ATOM   3626  CB  LYS A 611     251.342 288.334 255.754  1.00 69.79           C  
ATOM   3627  CG  LYS A 611     250.203 287.716 256.509  1.00 73.95           C  
ATOM   3628  CD  LYS A 611     250.718 286.558 257.306  1.00 87.77           C  
ATOM   3629  CE  LYS A 611     249.576 285.696 257.795  1.00 88.18           C  
ATOM   3630  NZ  LYS A 611     248.594 286.346 258.711  1.00 83.51           N1+
ATOM   3631  N   LYS A 612     250.021 289.063 252.955  1.00 73.49           N  
ATOM   3632  CA  LYS A 612     249.000 288.840 251.942  1.00 75.81           C  
ATOM   3633  C   LYS A 612     248.294 287.512 252.188  1.00 83.93           C  
ATOM   3634  O   LYS A 612     248.718 286.692 253.010  1.00 81.59           O  
ATOM   3635  CB  LYS A 612     249.595 288.857 250.538  1.00 61.25           C  
ATOM   3636  CG  LYS A 612     250.267 290.142 250.146  1.00 61.44           C  
ATOM   3637  CD  LYS A 612     249.355 291.329 250.343  1.00 65.82           C  
ATOM   3638  CE  LYS A 612     250.148 292.605 250.108  1.00 83.08           C  
ATOM   3639  NZ  LYS A 612     249.370 293.831 250.408  1.00 91.22           N1+
ATOM   3640  N   HIS A 613     247.160 287.331 251.526  1.00 82.93           N  
ATOM   3641  CA  HIS A 613     246.398 286.116 251.726  1.00 92.63           C  
ATOM   3642  C   HIS A 613     246.964 284.988 250.860  1.00 88.86           C  
ATOM   3643  O   HIS A 613     247.075 285.129 249.638  1.00 76.89           O  
ATOM   3644  CB  HIS A 613     244.917 286.387 251.485  1.00102.29           C  
ATOM   3645  CG  HIS A 613     244.059 285.649 252.449  1.00116.35           C  
ATOM   3646  ND1 HIS A 613     243.649 286.217 253.632  1.00126.39           N  
ATOM   3647  CD2 HIS A 613     243.576 284.385 252.442  1.00123.97           C  
ATOM   3648  CE1 HIS A 613     242.949 285.334 254.318  1.00130.67           C  
ATOM   3649  NE2 HIS A 613     242.875 284.218 253.612  1.00126.85           N  
ATOM   3650  N   LEU A 614     247.258 283.853 251.485  1.00 87.10           N  
ATOM   3651  CA  LEU A 614     247.891 282.736 250.807  1.00 82.28           C  
ATOM   3652  C   LEU A 614     246.944 281.546 250.788  1.00 84.46           C  
ATOM   3653  O   LEU A 614     246.162 281.347 251.725  1.00 71.54           O  
ATOM   3654  CB  LEU A 614     249.176 282.338 251.515  1.00 66.21           C  
ATOM   3655  CG  LEU A 614     250.218 283.432 251.527  1.00 62.84           C  
ATOM   3656  CD1 LEU A 614     251.405 282.944 252.341  1.00 55.30           C  
ATOM   3657  CD2 LEU A 614     250.603 283.880 250.108  1.00 70.55           C  
ATOM   3658  N   LEU A 615     247.043 280.748 249.723  1.00 81.37           N  
ATOM   3659  CA  LEU A 615     246.135 279.637 249.451  1.00 67.47           C  
ATOM   3660  C   LEU A 615     246.928 278.344 249.344  1.00 73.17           C  
ATOM   3661  O   LEU A 615     247.914 278.277 248.597  1.00 86.49           O  
ATOM   3662  CB  LEU A 615     245.350 279.876 248.162  1.00 63.77           C  
ATOM   3663  CG  LEU A 615     244.441 281.097 248.296  1.00 69.61           C  
ATOM   3664  CD1 LEU A 615     243.734 281.485 246.997  1.00 77.72           C  
ATOM   3665  CD2 LEU A 615     243.449 280.829 249.396  1.00 64.83           C  
ATOM   3666  N   LEU A 616     246.471 277.316 250.064  1.00 71.04           N  
ATOM   3667  CA  LEU A 616     247.128 276.015 250.099  1.00 67.48           C  
ATOM   3668  C   LEU A 616     246.537 275.079 249.057  1.00 63.07           C  
ATOM   3669  O   LEU A 616     245.317 274.927 248.961  1.00 61.68           O  
ATOM   3670  CB  LEU A 616     246.987 275.390 251.478  1.00 57.36           C  
ATOM   3671  CG  LEU A 616     247.564 274.001 251.548  1.00 50.98           C  
ATOM   3672  CD1 LEU A 616     249.059 274.110 251.295  1.00 45.94           C  
ATOM   3673  CD2 LEU A 616     247.295 273.464 252.917  1.00 48.80           C  
ATOM   3674  N   ALA A 617     247.407 274.427 248.307  1.00 61.96           N  
ATOM   3675  CA  ALA A 617     246.962 273.566 247.230  1.00 72.57           C  
ATOM   3676  C   ALA A 617     248.115 272.661 246.841  1.00 85.38           C  
ATOM   3677  O   ALA A 617     249.274 272.961 247.151  1.00 98.55           O  
ATOM   3678  CB  ALA A 617     246.493 274.398 246.023  1.00 67.62           C  
ATOM   3679  N   PRO A 618     247.838 271.535 246.196  1.00 83.92           N  
ATOM   3680  CA  PRO A 618     248.934 270.686 245.726  1.00 76.61           C  
ATOM   3681  C   PRO A 618     249.795 271.441 244.727  1.00 75.16           C  
ATOM   3682  O   PRO A 618     249.288 272.054 243.783  1.00 75.15           O  
ATOM   3683  CB  PRO A 618     248.211 269.503 245.080  1.00 70.15           C  
ATOM   3684  CG  PRO A 618     246.887 269.483 245.732  1.00 68.10           C  
ATOM   3685  CD  PRO A 618     246.527 270.905 245.992  1.00 69.12           C  
ATOM   3686  N   SER A 619     251.105 271.396 244.952  1.00 79.76           N  
ATOM   3687  CA  SER A 619     252.048 272.093 244.088  1.00 82.11           C  
ATOM   3688  C   SER A 619     252.070 271.487 242.693  1.00 74.48           C  
ATOM   3689  O   SER A 619     251.899 270.278 242.512  1.00 83.10           O  
ATOM   3690  CB  SER A 619     253.463 272.023 244.678  1.00 82.50           C  
ATOM   3691  OG  SER A 619     254.438 272.458 243.751  1.00 80.27           O  
ATOM   3692  N   ASP A 620     252.288 272.347 241.703  1.00 69.48           N  
ATOM   3693  CA  ASP A 620     252.606 271.882 240.361  1.00 70.26           C  
ATOM   3694  C   ASP A 620     254.023 271.323 240.301  1.00 75.61           C  
ATOM   3695  O   ASP A 620     254.398 270.698 239.303  1.00 85.39           O  
ATOM   3696  CB  ASP A 620     252.452 273.013 239.345  1.00 82.87           C  
ATOM   3697  CG  ASP A 620     250.999 273.479 239.200  1.00 85.95           C  
ATOM   3698  OD1 ASP A 620     250.080 272.653 239.382  1.00 65.76           O  
ATOM   3699  OD2 ASP A 620     250.766 274.668 238.883  1.00100.83           O1-
ATOM   3700  N   VAL A 621     254.843 271.668 241.291  1.00 78.78           N  
ATOM   3701  CA  VAL A 621     256.250 271.286 241.352  1.00 72.56           C  
ATOM   3702  C   VAL A 621     256.494 270.134 242.326  1.00 73.07           C  
ATOM   3703  O   VAL A 621     257.026 269.094 241.940  1.00 93.23           O  
ATOM   3704  CB  VAL A 621     257.131 272.510 241.691  1.00 73.72           C  
ATOM   3705  CG1 VAL A 621     258.558 272.109 241.914  1.00 83.16           C  
ATOM   3706  CG2 VAL A 621     257.053 273.492 240.547  1.00 67.88           C  
ATOM   3707  N   ALA A 622     256.098 270.292 243.590  1.00 67.84           N  
ATOM   3708  CA  ALA A 622     256.449 269.259 244.564  1.00 73.33           C  
ATOM   3709  C   ALA A 622     255.538 269.298 245.783  1.00 69.27           C  
ATOM   3710  O   ALA A 622     255.521 270.289 246.518  1.00 63.18           O  
ATOM   3711  CB  ALA A 622     257.913 269.398 244.980  1.00 64.32           C  
ATOM   3712  N   GLY A 623     254.884 268.177 246.048  1.00 69.57           N  
ATOM   3713  CA  GLY A 623     254.031 268.041 247.214  1.00 69.61           C  
ATOM   3714  C   GLY A 623     253.080 269.193 247.302  1.00 68.84           C  
ATOM   3715  O   GLY A 623     252.543 269.660 246.291  1.00 65.58           O  
ATOM   3716  N   TRP A 624     252.914 269.703 248.516  1.00 68.43           N  
ATOM   3717  CA  TRP A 624     252.108 270.889 248.720  1.00 63.87           C  
ATOM   3718  C   TRP A 624     252.852 272.124 248.226  1.00 74.52           C  
ATOM   3719  O   TRP A 624     254.081 272.219 248.312  1.00 80.33           O  
ATOM   3720  CB  TRP A 624     251.795 271.062 250.197  1.00 60.29           C  
ATOM   3721  CG  TRP A 624     250.800 270.197 250.802  1.00 64.27           C  
ATOM   3722  CD1 TRP A 624     251.024 269.230 251.735  1.00 76.16           C  
ATOM   3723  CD2 TRP A 624     249.384 270.239 250.589  1.00 68.43           C  
ATOM   3724  NE1 TRP A 624     249.830 268.663 252.130  1.00 68.03           N  
ATOM   3725  CE2 TRP A 624     248.807 269.262 251.439  1.00 67.64           C  
ATOM   3726  CE3 TRP A 624     248.546 270.998 249.765  1.00 63.46           C  
ATOM   3727  CZ2 TRP A 624     247.432 269.040 251.496  1.00 50.13           C  
ATOM   3728  CZ3 TRP A 624     247.174 270.761 249.813  1.00 67.20           C  
ATOM   3729  CH2 TRP A 624     246.634 269.783 250.672  1.00 53.67           C  
ATOM   3730  N   GLY A 625     252.091 273.105 247.748  1.00 74.25           N  
ATOM   3731  CA  GLY A 625     252.621 274.387 247.349  1.00 72.57           C  
ATOM   3732  C   GLY A 625     251.716 275.471 247.898  1.00 80.00           C  
ATOM   3733  O   GLY A 625     250.698 275.186 248.533  1.00 86.50           O  
ATOM   3734  N   ILE A 626     252.142 276.716 247.717  1.00 76.99           N  
ATOM   3735  CA  ILE A 626     251.330 277.832 248.184  1.00 75.10           C  
ATOM   3736  C   ILE A 626     251.059 278.821 247.065  1.00 67.04           C  
ATOM   3737  O   ILE A 626     251.915 279.087 246.218  1.00 69.03           O  
ATOM   3738  CB  ILE A 626     251.933 278.557 249.400  1.00 76.75           C  
ATOM   3739  CG1 ILE A 626     250.828 279.371 250.066  1.00 69.12           C  
ATOM   3740  CG2 ILE A 626     253.145 279.442 249.018  1.00 64.38           C  
ATOM   3741  CD1 ILE A 626     250.640 279.049 251.521  1.00 71.23           C  
ATOM   3742  N   PHE A 627     249.855 279.367 247.066  1.00 72.73           N  
ATOM   3743  CA  PHE A 627     249.395 280.214 245.981  1.00 87.69           C  
ATOM   3744  C   PHE A 627     248.876 281.524 246.544  1.00 81.67           C  
ATOM   3745  O   PHE A 627     248.305 281.563 247.638  1.00 69.32           O  
ATOM   3746  CB  PHE A 627     248.284 279.516 245.163  1.00 93.34           C  
ATOM   3747  CG  PHE A 627     248.709 278.215 244.561  1.00 85.53           C  
ATOM   3748  CD1 PHE A 627     248.878 277.090 245.353  1.00 85.14           C  
ATOM   3749  CD2 PHE A 627     248.942 278.117 243.200  1.00 78.29           C  
ATOM   3750  CE1 PHE A 627     249.296 275.901 244.812  1.00 82.08           C  
ATOM   3751  CE2 PHE A 627     249.342 276.932 242.651  1.00 85.45           C  
ATOM   3752  CZ  PHE A 627     249.521 275.817 243.462  1.00 91.01           C  
ATOM   3753  N   ILE A 628     249.094 282.604 245.795  1.00 79.74           N  
ATOM   3754  CA  ILE A 628     248.652 283.930 246.204  1.00 87.80           C  
ATOM   3755  C   ILE A 628     247.268 284.196 245.630  1.00 81.96           C  
ATOM   3756  O   ILE A 628     247.043 284.059 244.421  1.00 81.72           O  
ATOM   3757  CB  ILE A 628     249.664 285.017 245.798  1.00 91.56           C  
ATOM   3758  CG1 ILE A 628     249.357 286.331 246.532  1.00 97.40           C  
ATOM   3759  CG2 ILE A 628     249.814 285.142 244.257  1.00 83.17           C  
ATOM   3760  CD1 ILE A 628     250.515 287.290 246.553  1.00100.46           C  
ATOM   3761  N   LYS A 629     246.363 284.657 246.494  1.00 79.59           N  
ATOM   3762  CA  LYS A 629     244.977 284.855 246.094  1.00 83.21           C  
ATOM   3763  C   LYS A 629     244.838 286.011 245.121  1.00 90.67           C  
ATOM   3764  O   LYS A 629     244.350 285.837 243.998  1.00 81.80           O  
ATOM   3765  CB  LYS A 629     244.113 285.110 247.322  1.00 80.32           C  
ATOM   3766  CG  LYS A 629     242.686 285.357 246.968  1.00 90.23           C  
ATOM   3767  CD  LYS A 629     241.970 285.809 248.180  1.00 95.10           C  
ATOM   3768  CE  LYS A 629     240.572 286.247 247.856  1.00108.95           C  
ATOM   3769  NZ  LYS A 629     240.015 286.956 249.037  1.00123.74           N1+
ATOM   3770  N   ASP A 630     245.271 287.217 245.547  1.00 98.22           N  
ATOM   3771  CA  ASP A 630     245.170 288.451 244.801  1.00 88.35           C  
ATOM   3772  C   ASP A 630     246.554 288.918 244.368  1.00 90.58           C  
ATOM   3773  O   ASP A 630     247.562 288.642 245.029  1.00 87.80           O  
ATOM   3774  CB  ASP A 630     244.462 289.534 245.630  1.00 76.63           C  
ATOM   3775  CG  ASP A 630     243.084 289.087 246.106  1.00103.23           C  
ATOM   3776  OD1 ASP A 630     242.179 288.939 245.251  1.00106.84           O  
ATOM   3777  OD2 ASP A 630     242.903 288.840 247.317  1.00119.01           O1-
ATOM   3778  N   PRO A 631     246.622 289.644 243.259  1.00 91.45           N  
ATOM   3779  CA  PRO A 631     247.918 289.937 242.658  1.00 91.37           C  
ATOM   3780  C   PRO A 631     248.689 290.915 243.517  1.00 81.37           C  
ATOM   3781  O   PRO A 631     248.130 291.564 244.404  1.00 76.09           O  
ATOM   3782  CB  PRO A 631     247.562 290.533 241.289  1.00 97.47           C  
ATOM   3783  CG  PRO A 631     246.069 290.448 241.168  1.00 96.16           C  
ATOM   3784  CD  PRO A 631     245.513 290.277 242.529  1.00 95.02           C  
ATOM   3785  N   VAL A 632     250.003 290.958 243.283  1.00 82.95           N  
ATOM   3786  CA  VAL A 632     250.908 291.856 243.988  1.00 79.11           C  
ATOM   3787  C   VAL A 632     251.953 292.384 243.009  1.00 88.74           C  
ATOM   3788  O   VAL A 632     252.327 291.708 242.044  1.00 91.13           O  
ATOM   3789  CB  VAL A 632     251.594 291.147 245.179  1.00 73.94           C  
ATOM   3790  CG1 VAL A 632     250.577 290.745 246.236  1.00 75.05           C  
ATOM   3791  CG2 VAL A 632     252.374 289.943 244.725  1.00 73.30           C  
ATOM   3792  N   GLN A 633     252.459 293.587 243.287  1.00 90.98           N  
ATOM   3793  CA  GLN A 633     253.457 294.222 242.433  1.00 88.97           C  
ATOM   3794  C   GLN A 633     254.870 293.934 242.938  1.00 93.05           C  
ATOM   3795  O   GLN A 633     255.071 293.346 244.002  1.00104.91           O  
ATOM   3796  CB  GLN A 633     253.228 295.732 242.332  1.00 84.23           C  
ATOM   3797  CG  GLN A 633     252.753 296.392 243.601  1.00 98.20           C  
ATOM   3798  CD  GLN A 633     253.031 297.881 243.617  1.00107.40           C  
ATOM   3799  OE1 GLN A 633     254.046 298.340 243.087  1.00114.94           O  
ATOM   3800  NE2 GLN A 633     252.110 298.648 244.179  1.00 99.07           N  
ATOM   3801  N   LYS A 634     255.859 294.373 242.157  1.00 81.89           N  
ATOM   3802  CA  LYS A 634     257.249 294.064 242.446  1.00 74.16           C  
ATOM   3803  C   LYS A 634     257.658 294.657 243.784  1.00 70.38           C  
ATOM   3804  O   LYS A 634     257.325 295.798 244.104  1.00 78.58           O  
ATOM   3805  CB  LYS A 634     258.154 294.616 241.342  1.00 88.70           C  
ATOM   3806  CG  LYS A 634     259.601 294.126 241.412  1.00107.82           C  
ATOM   3807  CD  LYS A 634     260.506 294.878 240.424  1.00108.83           C  
ATOM   3808  CE  LYS A 634     261.917 294.284 240.371  1.00100.06           C  
ATOM   3809  NZ  LYS A 634     262.877 295.176 239.659  1.00 85.55           N1+
ATOM   3810  N   ASN A 635     258.403 293.871 244.552  1.00 74.78           N  
ATOM   3811  CA  ASN A 635     258.937 294.230 245.863  1.00 68.13           C  
ATOM   3812  C   ASN A 635     257.855 294.501 246.895  1.00 65.58           C  
ATOM   3813  O   ASN A 635     258.121 295.113 247.931  1.00 60.44           O  
ATOM   3814  CB  ASN A 635     259.869 295.416 245.751  1.00 65.18           C  
ATOM   3815  CG  ASN A 635     261.001 295.124 244.849  1.00 75.46           C  
ATOM   3816  OD1 ASN A 635     261.749 294.180 245.083  1.00 83.33           O  
ATOM   3817  ND2 ASN A 635     261.142 295.916 243.791  1.00 75.96           N  
ATOM   3818  N   GLU A 636     256.645 294.029 246.647  1.00 66.51           N  
ATOM   3819  CA  GLU A 636     255.593 294.129 247.637  1.00 71.64           C  
ATOM   3820  C   GLU A 636     255.739 293.009 248.661  1.00 65.20           C  
ATOM   3821  O   GLU A 636     256.124 291.885 248.329  1.00 71.85           O  
ATOM   3822  CB  GLU A 636     254.238 294.054 246.953  1.00 73.52           C  
ATOM   3823  CG  GLU A 636     253.093 294.313 247.857  1.00 82.73           C  
ATOM   3824  CD  GLU A 636     251.842 294.687 247.086  1.00 99.74           C  
ATOM   3825  OE1 GLU A 636     250.877 295.151 247.731  1.00119.66           O  
ATOM   3826  OE2 GLU A 636     251.829 294.550 245.838  1.00 86.69           O1-
ATOM   3827  N   PHE A 637     255.370 293.294 249.896  1.00 60.54           N  
ATOM   3828  CA  PHE A 637     255.574 292.340 250.974  1.00 61.68           C  
ATOM   3829  C   PHE A 637     254.517 291.251 250.950  1.00 80.74           C  
ATOM   3830  O   PHE A 637     253.319 291.542 251.068  1.00 77.17           O  
ATOM   3831  CB  PHE A 637     255.511 293.052 252.310  1.00 46.77           C  
ATOM   3832  CG  PHE A 637     255.578 292.142 253.481  1.00 45.39           C  
ATOM   3833  CD1 PHE A 637     256.785 291.630 253.910  1.00 45.26           C  
ATOM   3834  CD2 PHE A 637     254.424 291.771 254.139  1.00 50.75           C  
ATOM   3835  CE1 PHE A 637     256.849 290.797 255.007  1.00 50.29           C  
ATOM   3836  CE2 PHE A 637     254.478 290.930 255.233  1.00 62.39           C  
ATOM   3837  CZ  PHE A 637     255.693 290.442 255.669  1.00 61.76           C  
ATOM   3838  N   ILE A 638     254.966 289.998 250.925  1.00 71.50           N  
ATOM   3839  CA  ILE A 638     254.016 288.897 250.916  1.00 60.96           C  
ATOM   3840  C   ILE A 638     253.774 288.352 252.311  1.00 53.40           C  
ATOM   3841  O   ILE A 638     252.636 288.329 252.778  1.00 62.36           O  
ATOM   3842  CB  ILE A 638     254.473 287.780 249.975  1.00 61.65           C  
ATOM   3843  CG1 ILE A 638     254.514 288.296 248.532  1.00 66.11           C  
ATOM   3844  CG2 ILE A 638     253.596 286.578 250.151  1.00 60.44           C  
ATOM   3845  CD1 ILE A 638     254.936 287.247 247.527  1.00 64.38           C  
ATOM   3846  N   SER A 639     254.810 287.873 252.973  1.00 54.56           N  
ATOM   3847  CA  SER A 639     254.590 287.381 254.320  1.00 62.47           C  
ATOM   3848  C   SER A 639     255.920 287.186 255.025  1.00 57.82           C  
ATOM   3849  O   SER A 639     256.962 287.011 254.393  1.00 59.02           O  
ATOM   3850  CB  SER A 639     253.822 286.059 254.332  1.00 65.63           C  
ATOM   3851  OG  SER A 639     253.756 285.637 255.674  1.00 77.57           O  
ATOM   3852  N   GLU A 640     255.862 287.149 256.339  1.00 49.07           N  
ATOM   3853  CA  GLU A 640     257.048 286.775 257.082  1.00 45.56           C  
ATOM   3854  C   GLU A 640     257.190 285.260 257.089  1.00 56.13           C  
ATOM   3855  O   GLU A 640     256.203 284.530 256.965  1.00 77.16           O  
ATOM   3856  CB  GLU A 640     256.965 287.321 258.514  1.00 53.86           C  
ATOM   3857  CG  GLU A 640     258.182 287.028 259.409  1.00 55.86           C  
ATOM   3858  CD  GLU A 640     257.945 287.330 260.893  1.00 58.72           C  
ATOM   3859  OE1 GLU A 640     258.889 287.073 261.696  1.00 48.51           O  
ATOM   3860  OE2 GLU A 640     256.855 287.871 261.244  1.00 60.28           O1-
ATOM   3861  N   TYR A 641     258.437 284.783 257.131  1.00 54.82           N  
ATOM   3862  CA  TYR A 641     258.722 283.344 257.239  1.00 57.15           C  
ATOM   3863  C   TYR A 641     258.900 283.000 258.723  1.00 50.10           C  
ATOM   3864  O   TYR A 641     260.012 282.936 259.236  1.00 51.18           O  
ATOM   3865  CB  TYR A 641     259.945 282.965 256.388  1.00 59.11           C  
ATOM   3866  CG  TYR A 641     260.195 281.472 256.227  1.00 43.81           C  
ATOM   3867  CD1 TYR A 641     260.815 280.747 257.232  1.00 42.90           C  
ATOM   3868  CD2 TYR A 641     259.755 280.782 255.093  1.00 43.97           C  
ATOM   3869  CE1 TYR A 641     261.025 279.383 257.109  1.00 56.04           C  
ATOM   3870  CE2 TYR A 641     259.949 279.410 254.965  1.00 50.93           C  
ATOM   3871  CZ  TYR A 641     260.587 278.719 255.986  1.00 60.38           C  
ATOM   3872  OH  TYR A 641     260.812 277.367 255.916  1.00 62.64           O  
ATOM   3873  N   CYS A 642     257.794 282.731 259.412  1.00 49.18           N  
ATOM   3874  CA  CYS A 642     257.882 282.471 260.846  1.00 54.41           C  
ATOM   3875  C   CYS A 642     258.223 281.008 261.155  1.00 59.12           C  
ATOM   3876  O   CYS A 642     258.041 280.112 260.329  1.00 76.71           O  
ATOM   3877  CB  CYS A 642     256.561 282.824 261.527  1.00 63.30           C  
ATOM   3878  SG  CYS A 642     256.169 284.591 261.601  0.63 41.99           S  
ATOM   3879  N   GLY A 643     258.683 280.767 262.377  1.00 38.37           N  
ATOM   3880  CA  GLY A 643     258.934 279.411 262.832  1.00 32.99           C  
ATOM   3881  C   GLY A 643     259.672 279.430 264.149  1.00 37.65           C  
ATOM   3882  O   GLY A 643     260.006 280.482 264.671  1.00 60.25           O  
ATOM   3883  N   GLU A 644     259.985 278.245 264.654  1.00 37.65           N  
ATOM   3884  CA  GLU A 644     260.807 278.175 265.859  1.00 45.51           C  
ATOM   3885  C   GLU A 644     262.182 278.774 265.577  1.00 49.43           C  
ATOM   3886  O   GLU A 644     262.683 278.732 264.451  1.00 59.03           O  
ATOM   3887  CB  GLU A 644     260.978 276.726 266.331  1.00 53.52           C  
ATOM   3888  CG  GLU A 644     259.688 275.963 266.694  1.00 56.23           C  
ATOM   3889  CD  GLU A 644     259.930 274.495 267.155  1.00 75.92           C  
ATOM   3890  OE1 GLU A 644     259.283 274.065 268.160  1.00 74.66           O  
ATOM   3891  OE2 GLU A 644     260.819 273.804 266.577  1.00 82.16           O1-
ATOM   3892  N   ILE A 645     262.782 279.359 266.607  1.00 66.67           N  
ATOM   3893  CA  ILE A 645     264.151 279.866 266.563  1.00 57.35           C  
ATOM   3894  C   ILE A 645     265.003 278.921 267.400  1.00 51.19           C  
ATOM   3895  O   ILE A 645     264.651 278.589 268.541  1.00 52.88           O  
ATOM   3896  CB  ILE A 645     264.212 281.321 267.064  1.00 48.72           C  
ATOM   3897  CG1 ILE A 645     263.628 282.240 265.995  1.00 61.10           C  
ATOM   3898  CG2 ILE A 645     265.610 281.768 267.426  1.00 43.89           C  
ATOM   3899  CD1 ILE A 645     263.464 283.629 266.498  1.00 65.18           C  
ATOM   3900  N   ILE A 646     266.109 278.469 266.817  1.00 50.23           N  
ATOM   3901  CA  ILE A 646     266.972 277.462 267.409  1.00 54.67           C  
ATOM   3902  C   ILE A 646     268.392 277.788 267.001  1.00 56.71           C  
ATOM   3903  O   ILE A 646     268.638 278.467 265.997  1.00 43.19           O  
ATOM   3904  CB  ILE A 646     266.621 276.024 266.994  1.00 59.34           C  
ATOM   3905  CG1 ILE A 646     266.351 275.990 265.499  1.00 62.33           C  
ATOM   3906  CG2 ILE A 646     265.459 275.499 267.804  1.00 62.56           C  
ATOM   3907  CD1 ILE A 646     266.649 274.657 264.886  1.00 68.07           C  
ATOM   3908  N   SER A 647     269.315 277.334 267.851  1.00 60.09           N  
ATOM   3909  CA  SER A 647     270.741 277.503 267.705  1.00 45.07           C  
ATOM   3910  C   SER A 647     271.249 276.762 266.471  1.00 58.72           C  
ATOM   3911  O   SER A 647     270.568 275.931 265.881  1.00 55.96           O  
ATOM   3912  CB  SER A 647     271.463 276.993 268.948  1.00 39.36           C  
ATOM   3913  OG  SER A 647     271.425 275.594 269.049  1.00 42.72           O  
ATOM   3914  N   GLN A 648     272.465 277.105 266.055  1.00 74.11           N  
ATOM   3915  CA  GLN A 648     273.041 276.418 264.911  1.00 59.04           C  
ATOM   3916  C   GLN A 648     273.280 274.938 265.203  1.00 60.62           C  
ATOM   3917  O   GLN A 648     273.158 274.108 264.296  1.00 79.02           O  
ATOM   3918  CB  GLN A 648     274.312 277.130 264.504  1.00 52.14           C  
ATOM   3919  CG  GLN A 648     274.076 278.535 264.051  1.00 46.06           C  
ATOM   3920  CD  GLN A 648     273.430 278.614 262.682  1.00 52.70           C  
ATOM   3921  OE1 GLN A 648     273.460 277.663 261.911  1.00 58.26           O  
ATOM   3922  NE2 GLN A 648     272.849 279.765 262.371  1.00 58.97           N  
ATOM   3923  N   ASP A 649     273.677 274.596 266.436  1.00 57.35           N  
ATOM   3924  CA  ASP A 649     273.879 273.197 266.817  1.00 64.10           C  
ATOM   3925  C   ASP A 649     272.584 272.399 266.767  1.00 60.15           C  
ATOM   3926  O   ASP A 649     272.545 271.300 266.209  1.00 57.31           O  
ATOM   3927  CB  ASP A 649     274.518 273.121 268.207  1.00 67.72           C  
ATOM   3928  CG  ASP A 649     276.039 273.180 268.144  1.00 84.98           C  
ATOM   3929  OD1 ASP A 649     276.567 273.565 267.072  1.00 92.66           O  
ATOM   3930  OD2 ASP A 649     276.705 272.898 269.174  1.00 83.51           O1-
ATOM   3931  N   GLU A 650     271.519 272.927 267.366  1.00 63.75           N  
ATOM   3932  CA  GLU A 650     270.226 272.261 267.316  1.00 59.45           C  
ATOM   3933  C   GLU A 650     269.727 272.112 265.883  1.00 51.20           C  
ATOM   3934  O   GLU A 650     269.098 271.108 265.543  1.00 77.23           O  
ATOM   3935  CB  GLU A 650     269.216 273.037 268.156  1.00 57.58           C  
ATOM   3936  CG  GLU A 650     267.799 272.514 268.083  1.00 62.79           C  
ATOM   3937  CD  GLU A 650     267.563 271.266 268.926  1.00 74.81           C  
ATOM   3938  OE1 GLU A 650     268.479 270.840 269.669  1.00 79.69           O  
ATOM   3939  OE2 GLU A 650     266.434 270.732 268.865  1.00 84.69           O1-
ATOM   3940  N   ALA A 651     269.951 273.113 265.040  1.00 51.38           N  
ATOM   3941  CA  ALA A 651     269.528 273.007 263.649  1.00 61.42           C  
ATOM   3942  C   ALA A 651     270.278 271.899 262.921  1.00 65.84           C  
ATOM   3943  O   ALA A 651     269.753 271.296 261.978  1.00 52.25           O  
ATOM   3944  CB  ALA A 651     269.712 274.344 262.937  1.00 73.44           C  
ATOM   3945  N   ASP A 652     271.541 271.681 263.290  1.00 60.25           N  
ATOM   3946  CA  ASP A 652     272.321 270.598 262.698  1.00 52.63           C  
ATOM   3947  C   ASP A 652     271.764 269.238 263.054  1.00 54.55           C  
ATOM   3948  O   ASP A 652     271.734 268.338 262.211  1.00 83.25           O  
ATOM   3949  CB  ASP A 652     273.761 270.693 263.161  1.00 69.04           C  
ATOM   3950  CG  ASP A 652     274.573 271.663 262.353  1.00 80.68           C  
ATOM   3951  OD1 ASP A 652     274.097 272.060 261.261  1.00 79.08           O  
ATOM   3952  OD2 ASP A 652     275.664 272.055 262.831  1.00 84.91           O1-
ATOM   3953  N   ARG A 653     271.343 269.049 264.303  1.00 48.13           N  
ATOM   3954  CA  ARG A 653     270.769 267.766 264.686  1.00 48.63           C  
ATOM   3955  C   ARG A 653     269.441 267.547 263.981  1.00 55.08           C  
ATOM   3956  O   ARG A 653     269.235 266.532 263.312  1.00 65.20           O  
ATOM   3957  CB  ARG A 653     270.585 267.692 266.195  1.00 42.06           C  
ATOM   3958  CG  ARG A 653     271.774 268.055 266.993  1.00 43.96           C  
ATOM   3959  CD  ARG A 653     271.529 267.887 268.469  1.00 48.07           C  
ATOM   3960  NE  ARG A 653     272.449 268.744 269.195  1.00 77.19           N  
ATOM   3961  CZ  ARG A 653     272.058 269.856 269.808  1.00 85.45           C  
ATOM   3962  NH1 ARG A 653     270.773 270.190 269.782  1.00 82.29           N1+
ATOM   3963  NH2 ARG A 653     272.941 270.635 270.431  1.00 87.88           N  
ATOM   3964  N   ARG A 654     268.553 268.527 264.054  1.00 43.21           N  
ATOM   3965  CA  ARG A 654     267.308 268.396 263.326  1.00 47.64           C  
ATOM   3966  C   ARG A 654     267.575 268.252 261.840  1.00 52.66           C  
ATOM   3967  O   ARG A 654     266.773 267.658 261.122  1.00 63.91           O  
ATOM   3968  CB  ARG A 654     266.405 269.600 263.583  1.00 47.94           C  
ATOM   3969  CG  ARG A 654     266.041 269.836 265.017  1.00 36.77           C  
ATOM   3970  CD  ARG A 654     264.864 270.723 265.036  1.00 37.35           C  
ATOM   3971  NE  ARG A 654     264.570 271.143 266.389  1.00 37.93           N  
ATOM   3972  CZ  ARG A 654     263.647 272.038 266.679  1.00 41.16           C  
ATOM   3973  NH1 ARG A 654     262.964 272.601 265.695  1.00 36.15           N1+
ATOM   3974  NH2 ARG A 654     263.424 272.370 267.940  1.00 51.13           N  
ATOM   3975  N   GLY A 655     268.644 268.865 261.346  1.00 59.60           N  
ATOM   3976  CA  GLY A 655     268.937 268.802 259.924  1.00 62.24           C  
ATOM   3977  C   GLY A 655     269.324 267.422 259.426  1.00 64.85           C  
ATOM   3978  O   GLY A 655     269.007 267.052 258.291  1.00 71.89           O  
ATOM   3979  N   LYS A 656     270.057 266.657 260.234  1.00 63.33           N  
ATOM   3980  CA  LYS A 656     270.463 265.337 259.767  1.00 68.39           C  
ATOM   3981  C   LYS A 656     269.241 264.511 259.408  1.00 65.25           C  
ATOM   3982  O   LYS A 656     269.169 263.912 258.330  1.00 66.45           O  
ATOM   3983  CB  LYS A 656     271.291 264.631 260.836  1.00 69.40           C  
ATOM   3984  CG  LYS A 656     272.788 264.850 260.750  1.00 81.52           C  
ATOM   3985  CD  LYS A 656     273.509 263.565 261.147  1.00 90.70           C  
ATOM   3986  CE  LYS A 656     273.456 262.485 260.053  1.00 87.10           C  
ATOM   3987  NZ  LYS A 656     274.172 262.831 258.785  1.00 88.03           N1+
ATOM   3988  N   VAL A 657     268.263 264.490 260.309  1.00 62.81           N  
ATOM   3989  CA  VAL A 657     267.029 263.765 260.072  1.00 54.52           C  
ATOM   3990  C   VAL A 657     266.230 264.403 258.930  1.00 50.18           C  
ATOM   3991  O   VAL A 657     265.594 263.700 258.144  1.00 60.74           O  
ATOM   3992  CB  VAL A 657     266.228 263.630 261.380  1.00 40.29           C  
ATOM   3993  CG1 VAL A 657     265.761 264.976 261.912  1.00 72.15           C  
ATOM   3994  CG2 VAL A 657     265.103 262.784 261.163  1.00 35.62           C  
ATOM   3995  N   TYR A 658     266.211 265.733 258.827  1.00 48.54           N  
ATOM   3996  CA  TYR A 658     265.452 266.347 257.736  1.00 50.63           C  
ATOM   3997  C   TYR A 658     266.056 266.003 256.385  1.00 59.90           C  
ATOM   3998  O   TYR A 658     265.329 265.792 255.413  1.00 73.16           O  
ATOM   3999  CB  TYR A 658     265.366 267.867 257.870  1.00 60.89           C  
ATOM   4000  CG  TYR A 658     264.697 268.364 259.128  1.00 63.67           C  
ATOM   4001  CD1 TYR A 658     263.905 267.530 259.887  1.00 55.91           C  
ATOM   4002  CD2 TYR A 658     264.795 269.692 259.512  1.00 64.74           C  
ATOM   4003  CE1 TYR A 658     263.289 267.986 261.013  1.00 60.31           C  
ATOM   4004  CE2 TYR A 658     264.165 270.156 260.639  1.00 58.52           C  
ATOM   4005  CZ  TYR A 658     263.416 269.302 261.379  1.00 61.81           C  
ATOM   4006  OH  TYR A 658     262.794 269.765 262.506  1.00 71.40           O  
ATOM   4007  N   ASP A 659     267.385 266.020 256.291  1.00 62.38           N  
ATOM   4008  CA  ASP A 659     268.058 265.694 255.035  1.00 81.31           C  
ATOM   4009  C   ASP A 659     267.800 264.232 254.640  1.00 85.41           C  
ATOM   4010  O   ASP A 659     267.529 263.923 253.471  1.00 83.82           O  
ATOM   4011  CB  ASP A 659     269.555 266.019 255.171  1.00 87.50           C  
ATOM   4012  CG  ASP A 659     269.836 267.544 255.247  1.00 92.38           C  
ATOM   4013  OD1 ASP A 659     268.897 268.347 255.034  1.00 72.91           O  
ATOM   4014  OD2 ASP A 659     270.984 267.941 255.567  1.00 93.71           O1-
ATOM   4015  N   LYS A 660     267.859 263.323 255.609  1.00 72.11           N  
ATOM   4016  CA  LYS A 660     267.568 261.921 255.331  1.00 68.05           C  
ATOM   4017  C   LYS A 660     266.111 261.743 254.893  1.00 71.92           C  
ATOM   4018  O   LYS A 660     265.837 261.100 253.880  1.00 81.38           O  
ATOM   4019  CB  LYS A 660     267.899 261.116 256.570  1.00 78.14           C  
ATOM   4020  CG  LYS A 660     268.151 259.691 256.352  1.00 82.52           C  
ATOM   4021  CD  LYS A 660     269.234 259.455 255.363  1.00 95.09           C  
ATOM   4022  CE  LYS A 660     269.421 257.948 255.274  1.00105.01           C  
ATOM   4023  NZ  LYS A 660     268.182 257.173 254.901  1.00107.10           N1+
ATOM   4024  N   TYR A 661     265.182 262.392 255.600  1.00 85.94           N  
ATOM   4025  CA  TYR A 661     263.776 262.432 255.223  1.00 63.36           C  
ATOM   4026  C   TYR A 661     263.579 263.100 253.861  1.00 55.25           C  
ATOM   4027  O   TYR A 661     262.466 263.091 253.364  1.00 76.98           O  
ATOM   4028  CB  TYR A 661     262.967 263.216 256.236  1.00 89.59           C  
ATOM   4029  CG  TYR A 661     262.373 262.419 257.353  1.00 87.49           C  
ATOM   4030  CD1 TYR A 661     261.718 261.222 257.121  1.00 75.70           C  
ATOM   4031  CD2 TYR A 661     262.466 262.876 258.663  1.00109.14           C  
ATOM   4032  CE1 TYR A 661     261.159 260.503 258.169  1.00 77.75           C  
ATOM   4033  CE2 TYR A 661     261.920 262.166 259.712  1.00102.01           C  
ATOM   4034  CZ  TYR A 661     261.269 260.980 259.464  1.00 87.25           C  
ATOM   4035  OH  TYR A 661     260.732 260.288 260.527  1.00 99.32           O  
ATOM   4036  N   MET A 662     264.572 263.861 253.390  1.00 60.11           N  
ATOM   4037  CA  MET A 662     264.654 264.582 252.102  1.00 60.14           C  
ATOM   4038  C   MET A 662     264.019 265.959 252.030  1.00 75.40           C  
ATOM   4039  O   MET A 662     264.102 266.583 250.930  1.00 63.70           O  
ATOM   4040  CB  MET A 662     264.092 263.791 250.926  1.00 73.11           C  
ATOM   4041  CG  MET A 662     265.041 262.775 250.398  1.00 96.74           C  
ATOM   4042  SD  MET A 662     266.250 263.591 249.328  0.76 76.57           S  
ATOM   4043  CE  MET A 662     267.490 262.301 249.231  1.00 67.12           C  
ATOM   4044  N   CYS A 663     263.378 266.448 253.110  1.00 72.94           N  
ATOM   4045  CA  CYS A 663     262.755 267.769 253.166  1.00 55.88           C  
ATOM   4046  C   CYS A 663     263.044 268.443 254.518  1.00 63.56           C  
ATOM   4047  O   CYS A 663     263.003 267.790 255.572  1.00 62.12           O  
ATOM   4048  CB  CYS A 663     261.246 267.633 252.885  1.00 56.79           C  
ATOM   4049  SG  CYS A 663     260.143 268.237 254.146  0.75 79.74           S  
ATOM   4050  N   SER A 664     263.404 269.749 254.458  1.00 60.12           N  
ATOM   4051  CA  SER A 664     263.671 270.630 255.605  1.00 48.54           C  
ATOM   4052  C   SER A 664     263.038 271.995 255.371  1.00 65.84           C  
ATOM   4053  O   SER A 664     263.099 272.560 254.266  1.00 51.71           O  
ATOM   4054  CB  SER A 664     265.169 270.870 255.937  1.00 67.22           C  
ATOM   4055  OG  SER A 664     265.756 272.022 255.308  1.00 65.31           O  
ATOM   4056  N   PHE A 665     262.462 272.514 256.459  1.00 81.59           N  
ATOM   4057  CA  PHE A 665     261.902 273.849 256.568  1.00 70.78           C  
ATOM   4058  C   PHE A 665     262.883 274.812 257.216  1.00 71.90           C  
ATOM   4059  O   PHE A 665     262.480 275.874 257.703  1.00 65.37           O  
ATOM   4060  CB  PHE A 665     260.614 273.808 257.379  1.00 56.31           C  
ATOM   4061  CG  PHE A 665     259.492 273.147 256.683  1.00 49.24           C  
ATOM   4062  CD1 PHE A 665     258.762 273.792 255.683  1.00 57.24           C  
ATOM   4063  CD2 PHE A 665     259.144 271.876 257.049  1.00 53.70           C  
ATOM   4064  CE1 PHE A 665     257.697 273.148 255.072  1.00 62.32           C  
ATOM   4065  CE2 PHE A 665     258.091 271.233 256.440  1.00 53.46           C  
ATOM   4066  CZ  PHE A 665     257.370 271.863 255.445  1.00 48.12           C  
ATOM   4067  N   LEU A 666     264.166 274.446 257.247  1.00 83.33           N  
ATOM   4068  CA  LEU A 666     265.193 275.257 257.891  1.00 70.16           C  
ATOM   4069  C   LEU A 666     265.506 276.504 257.072  1.00 57.72           C  
ATOM   4070  O   LEU A 666     265.530 276.480 255.839  1.00 63.68           O  
ATOM   4071  CB  LEU A 666     266.460 274.426 258.102  1.00 56.26           C  
ATOM   4072  CG  LEU A 666     266.341 273.341 259.180  1.00 62.06           C  
ATOM   4073  CD1 LEU A 666     267.606 272.549 259.394  1.00 64.61           C  
ATOM   4074  CD2 LEU A 666     266.022 274.018 260.457  1.00 61.66           C  
ATOM   4075  N   PHE A 667     265.647 277.623 257.768  1.00 45.15           N  
ATOM   4076  CA  PHE A 667     265.969 278.894 257.134  1.00 62.56           C  
ATOM   4077  C   PHE A 667     266.962 279.604 258.041  1.00 71.17           C  
ATOM   4078  O   PHE A 667     266.695 279.775 259.236  1.00 66.48           O  
ATOM   4079  CB  PHE A 667     264.710 279.735 256.923  1.00 51.70           C  
ATOM   4080  CG  PHE A 667     264.824 280.719 255.809  1.00 55.73           C  
ATOM   4081  CD1 PHE A 667     265.909 281.579 255.739  1.00 50.78           C  
ATOM   4082  CD2 PHE A 667     263.823 280.825 254.859  1.00 60.99           C  
ATOM   4083  CE1 PHE A 667     266.009 282.491 254.710  1.00 57.77           C  
ATOM   4084  CE2 PHE A 667     263.917 281.751 253.838  1.00 58.60           C  
ATOM   4085  CZ  PHE A 667     264.997 282.574 253.758  1.00 44.90           C  
ATOM   4086  N   ASN A 668     268.079 280.050 257.479  1.00 53.14           N  
ATOM   4087  CA  ASN A 668     269.115 280.668 258.291  1.00 61.07           C  
ATOM   4088  C   ASN A 668     268.754 282.112 258.620  1.00 59.01           C  
ATOM   4089  O   ASN A 668     268.288 282.863 257.757  1.00 64.00           O  
ATOM   4090  CB  ASN A 668     270.470 280.586 257.575  1.00 82.00           C  
ATOM   4091  CG  ASN A 668     271.643 280.476 258.544  1.00 88.01           C  
ATOM   4092  OD1 ASN A 668     271.592 281.006 259.647  1.00 86.91           O  
ATOM   4093  ND2 ASN A 668     272.705 279.772 258.128  1.00 84.05           N  
ATOM   4094  N   LEU A 669     268.843 282.457 259.911  1.00 59.68           N  
ATOM   4095  CA  LEU A 669     268.546 283.808 260.381  1.00 49.39           C  
ATOM   4096  C   LEU A 669     269.810 284.659 260.514  1.00 58.00           C  
ATOM   4097  O   LEU A 669     269.978 285.671 259.820  1.00 58.50           O  
ATOM   4098  CB  LEU A 669     267.797 283.704 261.713  1.00 41.14           C  
ATOM   4099  CG  LEU A 669     267.043 284.896 262.269  1.00 38.98           C  
ATOM   4100  CD1 LEU A 669     265.929 285.221 261.314  1.00 33.08           C  
ATOM   4101  CD2 LEU A 669     266.479 284.529 263.617  1.00 32.38           C  
ATOM   4102  N   ASN A 670     270.752 284.208 261.329  1.00 51.90           N  
ATOM   4103  CA  ASN A 670     272.023 284.892 261.519  1.00 51.33           C  
ATOM   4104  C   ASN A 670     272.971 283.893 262.173  1.00 63.50           C  
ATOM   4105  O   ASN A 670     272.583 282.759 262.457  1.00 92.27           O  
ATOM   4106  CB  ASN A 670     271.835 286.134 262.361  1.00 47.70           C  
ATOM   4107  CG  ASN A 670     271.206 285.821 263.682  1.00 59.95           C  
ATOM   4108  OD1 ASN A 670     271.519 284.802 264.299  1.00 57.75           O  
ATOM   4109  ND2 ASN A 670     270.316 286.697 264.138  1.00 70.18           N  
ATOM   4110  N   ASN A 671     274.182 284.335 262.506  1.00 60.51           N  
ATOM   4111  CA  ASN A 671     275.154 283.417 263.101  1.00 65.65           C  
ATOM   4112  C   ASN A 671     274.614 282.663 264.293  1.00 69.42           C  
ATOM   4113  O   ASN A 671     274.964 281.496 264.502  1.00 84.78           O  
ATOM   4114  CB  ASN A 671     276.382 284.176 263.543  1.00 78.84           C  
ATOM   4115  CG  ASN A 671     277.376 284.313 262.468  1.00 98.81           C  
ATOM   4116  OD1 ASN A 671     277.119 283.954 261.322  1.00 96.73           O  
ATOM   4117  ND2 ASN A 671     278.517 284.903 262.802  1.00116.70           N  
ATOM   4118  N   ASP A 672     273.828 283.328 265.130  1.00 58.10           N  
ATOM   4119  CA  ASP A 672     273.413 282.684 266.368  1.00 69.35           C  
ATOM   4120  C   ASP A 672     272.232 281.724 266.180  1.00 69.49           C  
ATOM   4121  O   ASP A 672     272.228 280.639 266.784  1.00 56.13           O  
ATOM   4122  CB  ASP A 672     273.096 283.771 267.404  1.00 82.45           C  
ATOM   4123  CG  ASP A 672     274.350 284.551 267.878  1.00 87.26           C  
ATOM   4124  OD1 ASP A 672     275.487 284.030 267.749  1.00 91.35           O  
ATOM   4125  OD2 ASP A 672     274.193 285.719 268.325  1.00 73.43           O1-
ATOM   4126  N   PHE A 673     271.288 282.042 265.283  1.00 68.32           N  
ATOM   4127  CA  PHE A 673     270.017 281.323 265.238  1.00 66.89           C  
ATOM   4128  C   PHE A 673     269.571 281.002 263.815  1.00 68.51           C  
ATOM   4129  O   PHE A 673     269.920 281.684 262.843  1.00 68.93           O  
ATOM   4130  CB  PHE A 673     268.890 282.119 265.924  1.00 56.85           C  
ATOM   4131  CG  PHE A 673     269.161 282.457 267.369  1.00 52.37           C  
ATOM   4132  CD1 PHE A 673     269.109 281.471 268.333  1.00 39.43           C  
ATOM   4133  CD2 PHE A 673     269.444 283.767 267.768  1.00 41.77           C  
ATOM   4134  CE1 PHE A 673     269.360 281.766 269.661  1.00 54.53           C  
ATOM   4135  CE2 PHE A 673     269.685 284.061 269.090  1.00 42.78           C  
ATOM   4136  CZ  PHE A 673     269.646 283.061 270.040  1.00 44.38           C  
ATOM   4137  N   VAL A 674     268.735 279.955 263.735  1.00 59.54           N  
ATOM   4138  CA  VAL A 674     268.106 279.492 262.509  1.00 52.10           C  
ATOM   4139  C   VAL A 674     266.626 279.412 262.801  1.00 47.87           C  
ATOM   4140  O   VAL A 674     266.221 278.994 263.892  1.00 51.29           O  
ATOM   4141  CB  VAL A 674     268.598 278.094 262.072  1.00 70.49           C  
ATOM   4142  CG1 VAL A 674     268.277 277.831 260.621  1.00 62.98           C  
ATOM   4143  CG2 VAL A 674     270.073 277.846 262.442  1.00 76.58           C  
ATOM   4144  N   VAL A 675     265.818 279.706 261.795  1.00 38.33           N  
ATOM   4145  CA  VAL A 675     264.369 279.655 261.923  1.00 39.97           C  
ATOM   4146  C   VAL A 675     263.880 278.332 261.366  1.00 49.44           C  
ATOM   4147  O   VAL A 675     264.078 278.056 260.178  1.00 58.88           O  
ATOM   4148  CB  VAL A 675     263.722 280.803 261.146  1.00 55.50           C  
ATOM   4149  CG1 VAL A 675     262.245 280.575 261.042  1.00 59.12           C  
ATOM   4150  CG2 VAL A 675     264.048 282.127 261.784  1.00 61.33           C  
ATOM   4151  N   ASP A 676     263.188 277.539 262.188  1.00 51.62           N  
ATOM   4152  CA  ASP A 676     262.746 276.195 261.796  1.00 51.82           C  
ATOM   4153  C   ASP A 676     261.218 276.157 261.711  1.00 48.87           C  
ATOM   4154  O   ASP A 676     260.533 276.034 262.729  1.00 59.89           O  
ATOM   4155  CB  ASP A 676     263.300 275.158 262.776  1.00 47.70           C  
ATOM   4156  CG  ASP A 676     262.993 273.724 262.367  1.00 58.37           C  
ATOM   4157  OD1 ASP A 676     262.610 273.506 261.192  1.00 59.47           O  
ATOM   4158  OD2 ASP A 676     263.209 272.804 263.205  1.00 45.11           O1-
ATOM   4159  N   ALA A 677     260.691 276.149 260.485  1.00 39.96           N  
ATOM   4160  CA  ALA A 677     259.252 276.178 260.255  1.00 45.53           C  
ATOM   4161  C   ALA A 677     258.605 274.811 260.321  1.00 56.29           C  
ATOM   4162  O   ALA A 677     257.440 274.664 259.947  1.00 58.12           O  
ATOM   4163  CB  ALA A 677     258.954 276.805 258.890  1.00 46.34           C  
ATOM   4164  N   THR A 678     259.362 273.805 260.739  1.00 56.00           N  
ATOM   4165  CA  THR A 678     258.901 272.432 260.697  1.00 48.96           C  
ATOM   4166  C   THR A 678     257.784 272.164 261.703  1.00 56.28           C  
ATOM   4167  O   THR A 678     256.647 271.881 261.301  1.00 56.06           O  
ATOM   4168  CB  THR A 678     260.118 271.525 260.904  1.00 62.73           C  
ATOM   4169  OG1 THR A 678     261.200 272.005 260.075  1.00 63.64           O  
ATOM   4170  CG2 THR A 678     259.795 270.154 260.549  1.00 68.75           C  
ATOM   4171  N   ARG A 679     258.047 272.348 263.000  1.00 58.32           N  
ATOM   4172  CA  ARG A 679     257.060 272.025 264.030  1.00 36.71           C  
ATOM   4173  C   ARG A 679     255.991 273.104 264.182  1.00 41.36           C  
ATOM   4174  O   ARG A 679     254.822 272.778 264.400  1.00 49.84           O  
ATOM   4175  CB  ARG A 679     257.767 271.812 265.359  1.00 38.51           C  
ATOM   4176  CG  ARG A 679     258.915 270.819 265.283  1.00 35.93           C  
ATOM   4177  CD  ARG A 679     259.407 270.499 266.660  1.00 38.53           C  
ATOM   4178  NE  ARG A 679     260.691 269.810 266.645  1.00 46.79           N  
ATOM   4179  CZ  ARG A 679     261.396 269.555 267.745  1.00 61.10           C  
ATOM   4180  NH1 ARG A 679     260.933 269.928 268.933  1.00 72.47           N1+
ATOM   4181  NH2 ARG A 679     262.556 268.916 267.665  1.00 58.00           N  
ATOM   4182  N   LYS A 680     256.356 274.389 264.126  1.00 56.72           N  
ATOM   4183  CA  LYS A 680     255.378 275.478 264.118  1.00 51.14           C  
ATOM   4184  C   LYS A 680     255.872 276.537 263.147  1.00 30.42           C  
ATOM   4185  O   LYS A 680     257.063 276.808 263.084  1.00 54.31           O  
ATOM   4186  CB  LYS A 680     255.122 276.091 265.527  1.00 37.00           C  
ATOM   4187  CG  LYS A 680     256.290 276.418 266.389  1.00 37.20           C  
ATOM   4188  CD  LYS A 680     255.899 276.633 267.859  1.00 30.40           C  
ATOM   4189  CE  LYS A 680     255.995 275.329 268.607  1.00 34.80           C  
ATOM   4190  NZ  LYS A 680     256.164 275.560 270.056  1.00 43.73           N1+
ATOM   4191  N   GLY A 681     254.981 277.128 262.396  1.00 39.15           N  
ATOM   4192  CA  GLY A 681     255.380 278.052 261.353  1.00 32.60           C  
ATOM   4193  C   GLY A 681     254.136 278.654 260.797  1.00 45.30           C  
ATOM   4194  O   GLY A 681     253.125 278.748 261.495  1.00 48.85           O  
ATOM   4195  N   ASN A 682     254.203 279.079 259.535  1.00 34.93           N  
ATOM   4196  CA  ASN A 682     253.069 279.740 258.904  1.00 42.73           C  
ATOM   4197  C   ASN A 682     252.992 279.343 257.439  1.00 48.09           C  
ATOM   4198  O   ASN A 682     253.908 278.743 256.886  1.00 61.78           O  
ATOM   4199  CB  ASN A 682     253.131 281.271 259.053  1.00 58.00           C  
ATOM   4200  CG  ASN A 682     254.298 281.902 258.302  1.00 73.90           C  
ATOM   4201  OD1 ASN A 682     255.331 281.267 258.065  1.00 84.92           O  
ATOM   4202  ND2 ASN A 682     254.137 283.170 257.936  1.00 77.81           N  
ATOM   4203  N   LYS A 683     251.913 279.775 256.795  1.00 62.94           N  
ATOM   4204  CA  LYS A 683     251.538 279.230 255.496  1.00 52.73           C  
ATOM   4205  C   LYS A 683     252.651 279.380 254.463  1.00 49.76           C  
ATOM   4206  O   LYS A 683     252.859 278.481 253.644  1.00 64.60           O  
ATOM   4207  CB  LYS A 683     250.265 279.913 255.009  1.00 61.40           C  
ATOM   4208  CG  LYS A 683     249.092 278.999 254.730  1.00 57.02           C  
ATOM   4209  CD  LYS A 683     247.873 279.821 254.342  1.00 57.08           C  
ATOM   4210  CE  LYS A 683     247.279 280.490 255.574  1.00 72.66           C  
ATOM   4211  NZ  LYS A 683     245.938 281.074 255.295  1.00 88.93           N1+
ATOM   4212  N   ILE A 684     253.413 280.471 254.516  1.00 64.05           N  
ATOM   4213  CA  ILE A 684     254.469 280.676 253.525  1.00 63.50           C  
ATOM   4214  C   ILE A 684     255.507 279.560 253.562  1.00 66.23           C  
ATOM   4215  O   ILE A 684     256.312 279.433 252.636  1.00 71.62           O  
ATOM   4216  CB  ILE A 684     255.150 282.040 253.760  1.00 64.35           C  
ATOM   4217  CG1 ILE A 684     255.811 282.596 252.481  1.00 62.42           C  
ATOM   4218  CG2 ILE A 684     256.179 281.882 254.874  1.00 57.73           C  
ATOM   4219  CD1 ILE A 684     254.855 282.892 251.327  1.00 58.65           C  
ATOM   4220  N   ARG A 685     255.503 278.740 254.614  1.00 58.39           N  
ATOM   4221  CA  ARG A 685     256.467 277.649 254.701  1.00 59.41           C  
ATOM   4222  C   ARG A 685     256.335 276.678 253.534  1.00 52.19           C  
ATOM   4223  O   ARG A 685     257.285 275.954 253.240  1.00 54.27           O  
ATOM   4224  CB  ARG A 685     256.322 276.915 256.040  1.00 52.74           C  
ATOM   4225  CG  ARG A 685     255.114 276.003 256.132  1.00 54.29           C  
ATOM   4226  CD  ARG A 685     254.898 275.391 257.544  1.00 54.04           C  
ATOM   4227  NE  ARG A 685     254.416 274.005 257.478  1.00 60.56           N  
ATOM   4228  CZ  ARG A 685     255.054 272.936 257.957  1.00 58.71           C  
ATOM   4229  NH1 ARG A 685     254.519 271.731 257.810  1.00 73.63           N1+
ATOM   4230  NH2 ARG A 685     256.174 273.064 258.647  1.00 44.24           N  
ATOM   4231  N   PHE A 686     255.157 276.604 252.916  1.00 52.01           N  
ATOM   4232  CA  PHE A 686     254.901 275.725 251.787  1.00 62.47           C  
ATOM   4233  C   PHE A 686     255.479 276.249 250.473  1.00 75.79           C  
ATOM   4234  O   PHE A 686     255.446 275.516 249.475  1.00105.19           O  
ATOM   4235  CB  PHE A 686     253.392 275.431 251.663  1.00 60.40           C  
ATOM   4236  CG  PHE A 686     252.838 274.657 252.845  1.00 61.06           C  
ATOM   4237  CD1 PHE A 686     253.294 273.376 253.133  1.00 63.71           C  
ATOM   4238  CD2 PHE A 686     251.902 275.219 253.687  1.00 63.75           C  
ATOM   4239  CE1 PHE A 686     252.818 272.678 254.233  1.00 61.28           C  
ATOM   4240  CE2 PHE A 686     251.424 274.522 254.794  1.00 52.62           C  
ATOM   4241  CZ  PHE A 686     251.890 273.251 255.061  1.00 52.59           C  
ATOM   4242  N   ALA A 687     255.990 277.481 250.422  1.00 52.54           N  
ATOM   4243  CA  ALA A 687     256.612 277.966 249.186  1.00 72.09           C  
ATOM   4244  C   ALA A 687     257.749 277.041 248.731  1.00 69.21           C  
ATOM   4245  O   ALA A 687     258.605 276.638 249.523  1.00 68.21           O  
ATOM   4246  CB  ALA A 687     257.147 279.386 249.381  1.00 67.29           C  
ATOM   4247  N   ASN A 688     257.769 276.712 247.441  1.00 58.81           N  
ATOM   4248  CA  ASN A 688     258.768 275.780 246.933  1.00 78.12           C  
ATOM   4249  C   ASN A 688     259.999 276.527 246.433  1.00 78.46           C  
ATOM   4250  O   ASN A 688     260.024 277.752 246.352  1.00 81.83           O  
ATOM   4251  CB  ASN A 688     258.201 274.909 245.807  1.00 86.25           C  
ATOM   4252  CG  ASN A 688     257.392 273.737 246.324  1.00 83.55           C  
ATOM   4253  OD1 ASN A 688     257.859 272.966 247.168  1.00 82.90           O  
ATOM   4254  ND2 ASN A 688     256.167 273.599 245.824  1.00 79.09           N  
ATOM   4255  N   HIS A 689     261.047 275.764 246.118  1.00 78.36           N  
ATOM   4256  CA  HIS A 689     262.242 276.327 245.500  1.00 74.76           C  
ATOM   4257  C   HIS A 689     262.089 276.417 243.982  1.00 77.59           C  
ATOM   4258  O   HIS A 689     261.359 275.638 243.359  1.00 91.83           O  
ATOM   4259  CB  HIS A 689     263.482 275.508 245.836  1.00 71.48           C  
ATOM   4260  CG  HIS A 689     264.662 275.850 244.981  1.00 82.47           C  
ATOM   4261  ND1 HIS A 689     265.091 275.042 243.952  1.00 84.67           N  
ATOM   4262  CD2 HIS A 689     265.478 276.930 244.974  1.00 90.74           C  
ATOM   4263  CE1 HIS A 689     266.127 275.603 243.354  1.00 84.20           C  
ATOM   4264  NE2 HIS A 689     266.385 276.748 243.958  1.00 86.06           N  
ATOM   4265  N   SER A 690     262.744 277.422 243.401  1.00 73.23           N  
ATOM   4266  CA  SER A 690     262.824 277.609 241.956  1.00 82.44           C  
ATOM   4267  C   SER A 690     264.054 278.454 241.663  1.00 86.19           C  
ATOM   4268  O   SER A 690     264.307 279.433 242.364  1.00 80.35           O  
ATOM   4269  CB  SER A 690     261.567 278.310 241.423  1.00 86.76           C  
ATOM   4270  OG  SER A 690     261.466 278.279 240.012  1.00 92.90           O  
ATOM   4271  N   VAL A 691     264.816 278.079 240.630  1.00104.52           N  
ATOM   4272  CA  VAL A 691     265.993 278.873 240.273  1.00111.56           C  
ATOM   4273  C   VAL A 691     265.577 280.190 239.628  1.00106.92           C  
ATOM   4274  O   VAL A 691     266.248 281.215 239.802  1.00112.77           O  
ATOM   4275  CB  VAL A 691     266.968 278.086 239.383  1.00102.96           C  
ATOM   4276  CG1 VAL A 691     268.246 278.888 239.218  1.00104.29           C  
ATOM   4277  CG2 VAL A 691     267.343 276.796 240.042  1.00101.85           C  
ATOM   4278  N   ASN A 692     264.494 280.174 238.839  1.00 96.69           N  
ATOM   4279  CA  ASN A 692     263.835 281.373 238.332  1.00 93.27           C  
ATOM   4280  C   ASN A 692     262.580 281.610 239.164  1.00 97.67           C  
ATOM   4281  O   ASN A 692     261.466 281.281 238.733  1.00102.15           O  
ATOM   4282  CB  ASN A 692     263.490 281.229 236.849  1.00 97.72           C  
ATOM   4283  CG  ASN A 692     264.715 281.200 235.947  1.00118.33           C  
ATOM   4284  OD1 ASN A 692     265.824 281.590 236.338  1.00133.16           O  
ATOM   4285  ND2 ASN A 692     264.533 280.649 234.750  1.00121.77           N  
ATOM   4286  N   PRO A 693     262.713 282.190 240.344  1.00 88.16           N  
ATOM   4287  CA  PRO A 693     261.563 282.296 241.236  1.00 84.02           C  
ATOM   4288  C   PRO A 693     260.728 283.506 240.892  1.00 86.77           C  
ATOM   4289  O   PRO A 693     261.021 284.201 239.915  1.00100.11           O  
ATOM   4290  CB  PRO A 693     262.217 282.408 242.617  1.00 84.45           C  
ATOM   4291  CG  PRO A 693     263.619 282.992 242.342  1.00 81.91           C  
ATOM   4292  CD  PRO A 693     263.853 282.967 240.855  1.00 82.87           C  
ATOM   4293  N   ASN A 694     259.629 283.705 241.615  1.00 83.71           N  
ATOM   4294  CA  ASN A 694     258.902 284.968 241.589  1.00 82.39           C  
ATOM   4295  C   ASN A 694     258.927 285.665 242.939  1.00 76.50           C  
ATOM   4296  O   ASN A 694     258.140 286.592 243.153  1.00 81.27           O  
ATOM   4297  CB  ASN A 694     257.455 284.772 241.158  1.00 82.38           C  
ATOM   4298  CG  ASN A 694     256.798 283.668 241.907  1.00 86.10           C  
ATOM   4299  OD1 ASN A 694     257.446 282.953 242.680  1.00 80.60           O  
ATOM   4300  ND2 ASN A 694     255.510 283.501 241.687  1.00 90.40           N  
ATOM   4301  N   CYS A 695     259.708 285.178 243.893  1.00 67.77           N  
ATOM   4302  CA  CYS A 695     259.766 285.833 245.185  1.00 61.37           C  
ATOM   4303  C   CYS A 695     261.175 285.731 245.725  1.00 69.96           C  
ATOM   4304  O   CYS A 695     261.933 284.837 245.337  1.00 85.84           O  
ATOM   4305  CB  CYS A 695     258.764 285.248 246.170  1.00 73.06           C  
ATOM   4306  SG  CYS A 695     257.115 285.496 245.578  0.99 78.48           S  
ATOM   4307  N   TYR A 696     261.521 286.657 246.622  1.00 71.13           N  
ATOM   4308  CA  TYR A 696     262.835 286.674 247.247  1.00 67.53           C  
ATOM   4309  C   TYR A 696     262.707 286.904 248.748  1.00 67.08           C  
ATOM   4310  O   TYR A 696     261.665 287.334 249.254  1.00 64.37           O  
ATOM   4311  CB  TYR A 696     263.738 287.740 246.596  1.00 69.37           C  
ATOM   4312  CG  TYR A 696     263.257 289.177 246.742  1.00 75.57           C  
ATOM   4313  CD1 TYR A 696     263.548 289.932 247.877  1.00 74.21           C  
ATOM   4314  CD2 TYR A 696     262.525 289.784 245.729  1.00 71.27           C  
ATOM   4315  CE1 TYR A 696     263.108 291.249 247.997  1.00 69.23           C  
ATOM   4316  CE2 TYR A 696     262.086 291.085 245.836  1.00 67.41           C  
ATOM   4317  CZ  TYR A 696     262.374 291.819 246.962  1.00 66.11           C  
ATOM   4318  OH  TYR A 696     261.901 293.120 247.013  1.00 63.17           O  
ATOM   4319  N   ALA A 697     263.807 286.636 249.448  1.00 60.81           N  
ATOM   4320  CA  ALA A 697     263.862 286.710 250.898  1.00 55.85           C  
ATOM   4321  C   ALA A 697     264.871 287.755 251.342  1.00 67.68           C  
ATOM   4322  O   ALA A 697     266.006 287.780 250.857  1.00 93.51           O  
ATOM   4323  CB  ALA A 697     264.241 285.366 251.503  1.00 58.69           C  
ATOM   4324  N   LYS A 698     264.452 288.600 252.277  1.00 62.53           N  
ATOM   4325  CA  LYS A 698     265.314 289.537 252.983  1.00 66.72           C  
ATOM   4326  C   LYS A 698     265.307 289.172 254.457  1.00 64.52           C  
ATOM   4327  O   LYS A 698     264.241 289.150 255.078  1.00 79.28           O  
ATOM   4328  CB  LYS A 698     264.790 290.969 252.848  1.00 70.91           C  
ATOM   4329  CG  LYS A 698     265.377 291.892 251.805  1.00 59.78           C  
ATOM   4330  CD  LYS A 698     264.867 293.314 252.119  1.00 59.68           C  
ATOM   4331  CE  LYS A 698     264.420 294.068 250.853  1.00 69.46           C  
ATOM   4332  NZ  LYS A 698     263.617 295.298 251.148  1.00 69.00           N1+
ATOM   4333  N   VAL A 699     266.481 288.990 255.051  1.00 47.60           N  
ATOM   4334  CA  VAL A 699     266.558 288.949 256.502  1.00 42.17           C  
ATOM   4335  C   VAL A 699     266.658 290.393 256.973  1.00 50.17           C  
ATOM   4336  O   VAL A 699     267.739 290.957 257.045  1.00 76.65           O  
ATOM   4337  CB  VAL A 699     267.722 288.115 256.984  1.00 37.27           C  
ATOM   4338  CG1 VAL A 699     267.805 288.226 258.475  1.00 37.96           C  
ATOM   4339  CG2 VAL A 699     267.476 286.691 256.585  1.00 51.92           C  
ATOM   4340  N   MET A 700     265.524 290.990 257.329  1.00 53.11           N  
ATOM   4341  CA  MET A 700     265.576 292.350 257.854  1.00 45.10           C  
ATOM   4342  C   MET A 700     265.783 292.326 259.366  1.00 40.91           C  
ATOM   4343  O   MET A 700     265.553 291.326 260.042  1.00 72.73           O  
ATOM   4344  CB  MET A 700     264.302 293.121 257.507  1.00 40.40           C  
ATOM   4345  CG  MET A 700     263.903 293.061 256.025  1.00 58.99           C  
ATOM   4346  SD  MET A 700     262.755 294.365 255.513  0.74 75.58           S  
ATOM   4347  CE  MET A 700     263.847 295.695 255.014  1.00 78.87           C  
ATOM   4348  N   MET A 701     266.221 293.446 259.897  1.00 43.00           N  
ATOM   4349  CA  MET A 701     266.395 293.635 261.330  1.00 43.28           C  
ATOM   4350  C   MET A 701     265.248 294.522 261.790  1.00 43.07           C  
ATOM   4351  O   MET A 701     265.070 295.627 261.266  1.00 45.37           O  
ATOM   4352  CB  MET A 701     267.749 294.276 261.635  1.00 40.22           C  
ATOM   4353  CG  MET A 701     267.763 295.011 262.917  1.00 31.84           C  
ATOM   4354  SD  MET A 701     267.725 294.084 264.455  0.65 47.24           S  
ATOM   4355  CE  MET A 701     269.378 293.490 264.728  1.00 27.53           C  
ATOM   4356  N   VAL A 702     264.434 294.018 262.716  1.00 46.78           N  
ATOM   4357  CA  VAL A 702     263.145 294.621 263.053  1.00 50.20           C  
ATOM   4358  C   VAL A 702     263.064 294.753 264.570  1.00 42.50           C  
ATOM   4359  O   VAL A 702     262.894 293.753 265.278  1.00 55.68           O  
ATOM   4360  CB  VAL A 702     261.970 293.803 262.488  1.00 47.38           C  
ATOM   4361  CG1 VAL A 702     260.649 294.513 262.629  1.00 41.57           C  
ATOM   4362  CG2 VAL A 702     262.198 293.565 261.034  1.00 53.18           C  
ATOM   4363  N   ASN A 703     263.249 295.967 265.071  1.00 43.30           N  
ATOM   4364  CA  ASN A 703     263.032 296.305 266.475  1.00 43.40           C  
ATOM   4365  C   ASN A 703     263.778 295.367 267.411  1.00 42.43           C  
ATOM   4366  O   ASN A 703     263.282 294.963 268.464  1.00 46.90           O  
ATOM   4367  CB  ASN A 703     261.542 296.332 266.809  1.00 39.09           C  
ATOM   4368  CG  ASN A 703     260.785 297.342 265.974  1.00 58.52           C  
ATOM   4369  OD1 ASN A 703     261.272 297.807 264.943  1.00 62.36           O  
ATOM   4370  ND2 ASN A 703     259.595 297.701 266.429  1.00 73.10           N  
ATOM   4371  N   GLY A 704     265.027 295.115 267.074  1.00 46.16           N  
ATOM   4372  CA  GLY A 704     265.890 294.285 267.882  1.00 54.87           C  
ATOM   4373  C   GLY A 704     265.937 292.834 267.472  1.00 57.33           C  
ATOM   4374  O   GLY A 704     266.833 292.102 267.914  1.00 58.00           O  
ATOM   4375  N   ASP A 705     264.999 292.406 266.643  1.00 52.12           N  
ATOM   4376  CA  ASP A 705     264.852 291.045 266.158  1.00 61.03           C  
ATOM   4377  C   ASP A 705     265.172 290.911 264.680  1.00 60.38           C  
ATOM   4378  O   ASP A 705     264.870 291.795 263.872  1.00 62.18           O  
ATOM   4379  CB  ASP A 705     263.422 290.564 266.341  1.00 74.85           C  
ATOM   4380  CG  ASP A 705     262.973 290.592 267.762  1.00 74.37           C  
ATOM   4381  OD1 ASP A 705     263.741 290.146 268.659  1.00 60.94           O  
ATOM   4382  OD2 ASP A 705     261.868 291.148 267.973  1.00 86.13           O1-
ATOM   4383  N   HIS A 706     265.749 289.771 264.332  1.00 50.35           N  
ATOM   4384  CA  HIS A 706     265.910 289.393 262.942  1.00 43.56           C  
ATOM   4385  C   HIS A 706     264.660 288.625 262.500  1.00 48.59           C  
ATOM   4386  O   HIS A 706     264.216 287.689 263.185  1.00 49.41           O  
ATOM   4387  CB  HIS A 706     267.181 288.558 262.774  1.00 62.03           C  
ATOM   4388  CG  HIS A 706     268.438 289.363 262.626  1.00 49.38           C  
ATOM   4389  ND1 HIS A 706     269.279 289.656 263.680  1.00 57.50           N  
ATOM   4390  CD2 HIS A 706     268.990 289.946 261.535  1.00 50.29           C  
ATOM   4391  CE1 HIS A 706     270.306 290.363 263.239  1.00 61.99           C  
ATOM   4392  NE2 HIS A 706     270.150 290.561 261.942  1.00 58.82           N  
ATOM   4393  N   ARG A 707     264.070 289.041 261.380  1.00 36.30           N  
ATOM   4394  CA  ARG A 707     262.851 288.418 260.886  1.00 42.18           C  
ATOM   4395  C   ARG A 707     262.991 288.202 259.394  1.00 54.25           C  
ATOM   4396  O   ARG A 707     263.555 289.045 258.698  1.00 66.32           O  
ATOM   4397  CB  ARG A 707     261.604 289.255 261.221  1.00 38.91           C  
ATOM   4398  CG  ARG A 707     261.443 289.379 262.718  1.00 43.09           C  
ATOM   4399  CD  ARG A 707     260.417 290.382 263.160  1.00 52.14           C  
ATOM   4400  NE  ARG A 707     259.115 289.754 263.163  1.00 54.45           N  
ATOM   4401  CZ  ARG A 707     257.995 290.317 263.575  1.00 66.81           C  
ATOM   4402  NH1 ARG A 707     257.988 291.561 264.033  1.00 81.13           N1+
ATOM   4403  NH2 ARG A 707     256.870 289.615 263.506  1.00 82.45           N  
ATOM   4404  N   ILE A 708     262.445 287.106 258.896  1.00 57.07           N  
ATOM   4405  CA  ILE A 708     262.597 286.778 257.489  1.00 38.92           C  
ATOM   4406  C   ILE A 708     261.413 287.337 256.741  1.00 38.01           C  
ATOM   4407  O   ILE A 708     260.271 287.086 257.130  1.00 53.83           O  
ATOM   4408  CB  ILE A 708     262.669 285.272 257.280  1.00 37.98           C  
ATOM   4409  CG1 ILE A 708     263.491 284.644 258.403  1.00 33.99           C  
ATOM   4410  CG2 ILE A 708     263.185 285.049 255.885  1.00 40.26           C  
ATOM   4411  CD1 ILE A 708     264.802 284.188 258.016  1.00 62.44           C  
ATOM   4412  N   GLY A 709     261.667 288.045 255.646  1.00 36.69           N  
ATOM   4413  CA  GLY A 709     260.565 288.602 254.884  1.00 43.04           C  
ATOM   4414  C   GLY A 709     260.485 288.065 253.469  1.00 50.80           C  
ATOM   4415  O   GLY A 709     261.505 288.029 252.789  1.00 61.54           O  
ATOM   4416  N   ILE A 710     259.315 287.614 253.029  1.00 52.56           N  
ATOM   4417  CA  ILE A 710     259.168 287.080 251.680  1.00 56.11           C  
ATOM   4418  C   ILE A 710     258.436 288.102 250.827  1.00 60.77           C  
ATOM   4419  O   ILE A 710     257.273 288.430 251.094  1.00 47.68           O  
ATOM   4420  CB  ILE A 710     258.441 285.734 251.677  1.00 52.41           C  
ATOM   4421  CG1 ILE A 710     259.118 284.785 252.661  1.00 53.87           C  
ATOM   4422  CG2 ILE A 710     258.518 285.115 250.280  1.00 47.66           C  
ATOM   4423  CD1 ILE A 710     260.522 284.399 252.226  1.00 49.68           C  
ATOM   4424  N   PHE A 711     259.091 288.526 249.754  1.00 65.54           N  
ATOM   4425  CA  PHE A 711     258.625 289.597 248.889  1.00 64.46           C  
ATOM   4426  C   PHE A 711     258.550 289.136 247.448  1.00 59.57           C  
ATOM   4427  O   PHE A 711     259.200 288.171 247.049  1.00 70.07           O  
ATOM   4428  CB  PHE A 711     259.565 290.799 248.908  1.00 80.53           C  
ATOM   4429  CG  PHE A 711     259.866 291.352 250.277  1.00 74.82           C  
ATOM   4430  CD1 PHE A 711     260.920 290.834 251.010  1.00 71.61           C  
ATOM   4431  CD2 PHE A 711     259.144 292.426 250.800  1.00 65.50           C  
ATOM   4432  CE1 PHE A 711     261.236 291.339 252.244  1.00 72.29           C  
ATOM   4433  CE2 PHE A 711     259.455 292.942 252.041  1.00 57.92           C  
ATOM   4434  CZ  PHE A 711     260.507 292.398 252.766  1.00 69.34           C  
ATOM   4435  N   ALA A 712     257.767 289.861 246.661  1.00 59.85           N  
ATOM   4436  CA  ALA A 712     257.624 289.567 245.239  1.00 71.59           C  
ATOM   4437  C   ALA A 712     258.799 290.121 244.422  1.00 75.09           C  
ATOM   4438  O   ALA A 712     259.035 291.330 244.390  1.00 81.32           O  
ATOM   4439  CB  ALA A 712     256.299 290.144 244.743  1.00 74.54           C  
ATOM   4440  N   LYS A 713     259.522 289.229 243.734  1.00 79.51           N  
ATOM   4441  CA  LYS A 713     260.617 289.609 242.843  1.00 81.03           C  
ATOM   4442  C   LYS A 713     260.098 290.213 241.550  1.00 82.49           C  
ATOM   4443  O   LYS A 713     260.870 290.808 240.796  1.00 92.53           O  
ATOM   4444  CB  LYS A 713     261.514 288.388 242.529  1.00 76.17           C  
ATOM   4445  CG  LYS A 713     262.886 288.701 241.918  1.00 83.23           C  
ATOM   4446  CD  LYS A 713     263.859 287.496 241.992  1.00 85.93           C  
ATOM   4447  CE  LYS A 713     265.255 287.817 241.406  1.00 80.69           C  
ATOM   4448  NZ  LYS A 713     265.273 287.876 239.907  1.00 78.32           N1+
ATOM   4449  N   ARG A 714     258.816 290.041 241.262  1.00 77.19           N  
ATOM   4450  CA  ARG A 714     258.262 290.484 239.997  1.00 91.76           C  
ATOM   4451  C   ARG A 714     256.768 290.694 240.217  1.00 93.94           C  
ATOM   4452  O   ARG A 714     256.228 290.323 241.262  1.00108.88           O  
ATOM   4453  CB  ARG A 714     258.603 289.438 238.901  1.00106.82           C  
ATOM   4454  CG  ARG A 714     257.476 289.003 237.919  1.00115.58           C  
ATOM   4455  CD  ARG A 714     257.849 287.790 237.037  1.00112.08           C  
ATOM   4456  NE  ARG A 714     257.542 286.494 237.647  1.00107.99           N  
ATOM   4457  CZ  ARG A 714     256.310 286.018 237.832  1.00106.84           C  
ATOM   4458  NH1 ARG A 714     255.252 286.732 237.468  1.00113.99           N1+
ATOM   4459  NH2 ARG A 714     256.129 284.823 238.379  1.00 99.39           N  
ATOM   4460  N   ALA A 715     256.100 291.292 239.234  1.00 90.26           N  
ATOM   4461  CA  ALA A 715     254.645 291.344 239.303  1.00 87.33           C  
ATOM   4462  C   ALA A 715     254.072 289.933 239.293  1.00 94.07           C  
ATOM   4463  O   ALA A 715     254.489 289.079 238.507  1.00 95.55           O  
ATOM   4464  CB  ALA A 715     254.083 292.143 238.135  1.00 83.52           C  
ATOM   4465  N   ILE A 716     253.105 289.688 240.170  1.00 87.13           N  
ATOM   4466  CA  ILE A 716     252.540 288.354 240.347  1.00 92.77           C  
ATOM   4467  C   ILE A 716     251.024 288.406 240.166  1.00 90.27           C  
ATOM   4468  O   ILE A 716     250.345 289.178 240.850  1.00 77.04           O  
ATOM   4469  CB  ILE A 716     252.902 287.774 241.724  1.00 88.28           C  
ATOM   4470  CG1 ILE A 716     254.432 287.699 241.871  1.00 74.59           C  
ATOM   4471  CG2 ILE A 716     252.192 286.427 241.957  1.00 85.74           C  
ATOM   4472  CD1 ILE A 716     254.916 287.092 243.172  1.00 73.31           C  
ATOM   4473  N   GLN A 717     250.499 287.567 239.261  1.00 89.98           N  
ATOM   4474  CA  GLN A 717     249.081 287.472 238.932  1.00 86.25           C  
ATOM   4475  C   GLN A 717     248.339 286.555 239.892  1.00 82.47           C  
ATOM   4476  O   GLN A 717     248.931 285.750 240.611  1.00 83.75           O  
ATOM   4477  CB  GLN A 717     248.896 286.989 237.496  1.00 94.12           C  
ATOM   4478  CG  GLN A 717     248.951 288.116 236.481  1.00109.97           C  
ATOM   4479  CD  GLN A 717     250.324 288.772 236.420  1.00131.27           C  
ATOM   4480  OE1 GLN A 717     250.487 289.967 236.708  1.00141.14           O  
ATOM   4481  NE2 GLN A 717     251.323 287.986 236.036  1.00137.61           N  
ATOM   4482  N   THR A 718     247.010 286.675 239.862  1.00 84.57           N  
ATOM   4483  CA  THR A 718     246.128 285.876 240.708  1.00 95.82           C  
ATOM   4484  C   THR A 718     246.422 284.387 240.561  1.00 96.10           C  
ATOM   4485  O   THR A 718     246.665 283.888 239.458  1.00 87.74           O  
ATOM   4486  CB  THR A 718     244.657 286.150 240.350  1.00 92.36           C  
ATOM   4487  OG1 THR A 718     244.320 287.509 240.647  1.00 98.27           O  
ATOM   4488  CG2 THR A 718     243.708 285.233 241.121  1.00 82.38           C  
ATOM   4489  N   GLY A 719     246.448 283.689 241.696  1.00 95.54           N  
ATOM   4490  CA  GLY A 719     246.561 282.246 241.700  1.00 95.12           C  
ATOM   4491  C   GLY A 719     247.900 281.685 241.284  1.00 87.40           C  
ATOM   4492  O   GLY A 719     248.009 280.465 241.110  1.00103.45           O  
ATOM   4493  N   GLU A 720     248.922 282.519 241.116  1.00 68.86           N  
ATOM   4494  CA  GLU A 720     250.234 281.976 240.820  1.00 73.44           C  
ATOM   4495  C   GLU A 720     250.797 281.250 242.039  1.00 79.95           C  
ATOM   4496  O   GLU A 720     250.530 281.611 243.188  1.00 84.59           O  
ATOM   4497  CB  GLU A 720     251.194 283.079 240.378  1.00 76.34           C  
ATOM   4498  CG  GLU A 720     251.030 283.516 238.942  1.00 73.30           C  
ATOM   4499  CD  GLU A 720     252.223 284.301 238.471  1.00 89.86           C  
ATOM   4500  OE1 GLU A 720     253.348 283.769 238.579  1.00 83.99           O  
ATOM   4501  OE2 GLU A 720     252.043 285.444 238.001  1.00103.15           O1-
ATOM   4502  N   GLU A 721     251.580 280.214 241.780  1.00 75.81           N  
ATOM   4503  CA  GLU A 721     252.315 279.541 242.839  1.00 76.25           C  
ATOM   4504  C   GLU A 721     253.596 280.302 243.131  1.00 79.38           C  
ATOM   4505  O   GLU A 721     254.305 280.700 242.206  1.00 87.36           O  
ATOM   4506  CB  GLU A 721     252.645 278.109 242.417  1.00 83.50           C  
ATOM   4507  CG  GLU A 721     253.295 277.242 243.504  1.00 92.91           C  
ATOM   4508  CD  GLU A 721     253.550 275.784 243.070  1.00 92.17           C  
ATOM   4509  OE1 GLU A 721     253.228 275.415 241.917  1.00 86.54           O  
ATOM   4510  OE2 GLU A 721     254.114 275.015 243.878  1.00 93.74           O1-
ATOM   4511  N   LEU A 722     253.886 280.507 244.419  1.00 77.75           N  
ATOM   4512  CA  LEU A 722     255.030 281.295 244.873  1.00 77.07           C  
ATOM   4513  C   LEU A 722     256.242 280.392 245.097  1.00 74.13           C  
ATOM   4514  O   LEU A 722     256.140 279.369 245.783  1.00 74.93           O  
ATOM   4515  CB  LEU A 722     254.684 282.045 246.167  1.00 78.58           C  
ATOM   4516  CG  LEU A 722     253.441 282.962 246.170  1.00 79.84           C  
ATOM   4517  CD1 LEU A 722     253.214 283.623 247.527  1.00 73.65           C  
ATOM   4518  CD2 LEU A 722     253.540 284.021 245.093  1.00 69.73           C  
ATOM   4519  N   PHE A 723     257.411 280.827 244.592  1.00 68.82           N  
ATOM   4520  CA  PHE A 723     258.682 280.110 244.705  1.00 66.27           C  
ATOM   4521  C   PHE A 723     259.798 281.090 245.037  1.00 64.17           C  
ATOM   4522  O   PHE A 723     259.746 282.261 244.649  1.00 80.95           O  
ATOM   4523  CB  PHE A 723     259.098 279.416 243.401  1.00 76.67           C  
ATOM   4524  CG  PHE A 723     258.081 278.460 242.845  1.00 83.85           C  
ATOM   4525  CD1 PHE A 723     257.077 278.935 242.008  1.00 79.95           C  
ATOM   4526  CD2 PHE A 723     258.137 277.096 243.118  1.00 84.25           C  
ATOM   4527  CE1 PHE A 723     256.124 278.091 241.472  1.00 75.79           C  
ATOM   4528  CE2 PHE A 723     257.178 276.235 242.582  1.00 80.64           C  
ATOM   4529  CZ  PHE A 723     256.178 276.738 241.748  1.00 78.71           C  
ATOM   4530  N   PHE A 724     260.803 280.625 245.778  1.00 55.03           N  
ATOM   4531  CA  PHE A 724     261.951 281.489 246.038  1.00 63.10           C  
ATOM   4532  C   PHE A 724     263.233 280.668 246.025  1.00 70.18           C  
ATOM   4533  O   PHE A 724     263.214 279.452 246.189  1.00 75.08           O  
ATOM   4534  CB  PHE A 724     261.762 282.308 247.333  1.00 58.12           C  
ATOM   4535  CG  PHE A 724     261.731 281.501 248.599  1.00 51.83           C  
ATOM   4536  CD1 PHE A 724     262.902 281.147 249.256  1.00 51.63           C  
ATOM   4537  CD2 PHE A 724     260.514 281.179 249.178  1.00 61.44           C  
ATOM   4538  CE1 PHE A 724     262.858 280.425 250.435  1.00 52.90           C  
ATOM   4539  CE2 PHE A 724     260.457 280.461 250.356  1.00 73.50           C  
ATOM   4540  CZ  PHE A 724     261.637 280.079 250.988  1.00 69.73           C  
ATOM   4541  N   ASP A 725     264.358 281.345 245.840  1.00 74.07           N  
ATOM   4542  CA  ASP A 725     265.634 280.662 245.671  1.00 75.52           C  
ATOM   4543  C   ASP A 725     266.157 280.291 247.053  1.00 79.45           C  
ATOM   4544  O   ASP A 725     266.513 281.169 247.840  1.00 98.97           O  
ATOM   4545  CB  ASP A 725     266.618 281.583 244.965  1.00 88.76           C  
ATOM   4546  CG  ASP A 725     267.678 280.832 244.189  1.00 97.49           C  
ATOM   4547  OD1 ASP A 725     267.936 279.643 244.500  1.00 95.01           O  
ATOM   4548  OD2 ASP A 725     268.280 281.461 243.282  1.00 97.91           O1-
ATOM   4549  N   TYR A 726     266.271 278.993 247.323  1.00 74.48           N  
ATOM   4550  CA  TYR A 726     266.731 278.507 248.620  1.00 74.21           C  
ATOM   4551  C   TYR A 726     268.201 278.846 248.909  1.00 78.82           C  
ATOM   4552  O   TYR A 726     268.587 278.831 250.083  1.00 87.39           O  
ATOM   4553  CB  TYR A 726     266.503 276.986 248.735  1.00 70.04           C  
ATOM   4554  CG  TYR A 726     265.048 276.574 248.920  1.00 67.22           C  
ATOM   4555  CD1 TYR A 726     264.037 277.511 248.831  1.00 81.05           C  
ATOM   4556  CD2 TYR A 726     264.688 275.254 249.179  1.00 66.16           C  
ATOM   4557  CE1 TYR A 726     262.709 277.159 248.993  1.00 76.10           C  
ATOM   4558  CE2 TYR A 726     263.344 274.891 249.346  1.00 59.72           C  
ATOM   4559  CZ  TYR A 726     262.366 275.856 249.244  1.00 63.82           C  
ATOM   4560  OH  TYR A 726     261.037 275.548 249.396  1.00 64.81           O  
ATOM   4561  N   ARG A 727     269.052 279.037 247.892  1.00 66.99           N  
ATOM   4562  CA  ARG A 727     270.484 279.335 248.085  1.00 72.76           C  
ATOM   4563  C   ARG A 727     271.309 278.105 248.460  1.00 87.46           C  
ATOM   4564  O   ARG A 727     272.343 278.222 249.109  1.00104.28           O  
ATOM   4565  CB  ARG A 727     270.715 280.426 249.138  1.00 88.89           C  
ATOM   4566  CG  ARG A 727     270.076 281.745 248.801  1.00 96.94           C  
ATOM   4567  CD  ARG A 727     270.758 282.349 247.601  1.00 96.14           C  
ATOM   4568  NE  ARG A 727     269.931 283.357 246.953  1.00 92.96           N  
ATOM   4569  CZ  ARG A 727     270.301 284.077 245.899  1.00 99.33           C  
ATOM   4570  NH1 ARG A 727     271.502 283.918 245.354  1.00 95.04           N1+
ATOM   4571  NH2 ARG A 727     269.462 284.965 245.393  1.00107.18           N  
ATOM   4572  N   TYR A 728     270.868 276.914 248.087  1.00 79.94           N  
ATOM   4573  CA  TYR A 728     271.597 275.672 248.314  1.00 79.16           C  
ATOM   4574  C   TYR A 728     272.699 275.557 247.247  1.00 91.06           C  
ATOM   4575  O   TYR A 728     272.865 276.462 246.428  1.00 98.61           O  
ATOM   4576  CB  TYR A 728     270.611 274.512 248.258  1.00 83.69           C  
ATOM   4577  CG  TYR A 728     269.580 274.349 249.366  1.00 94.08           C  
ATOM   4578  CD1 TYR A 728     269.822 274.776 250.669  1.00 95.11           C  
ATOM   4579  CD2 TYR A 728     268.359 273.730 249.097  1.00105.43           C  
ATOM   4580  CE1 TYR A 728     268.858 274.597 251.674  1.00 97.62           C  
ATOM   4581  CE2 TYR A 728     267.400 273.551 250.083  1.00105.67           C  
ATOM   4582  CZ  TYR A 728     267.645 273.986 251.362  1.00101.68           C  
ATOM   4583  OH  TYR A 728     266.660 273.787 252.300  1.00 98.60           O  
ATOM   4584  N   SER A 729     273.493 274.470 247.245  1.00 95.75           N  
ATOM   4585  CA  SER A 729     274.447 274.205 246.133  1.00102.89           C  
ATOM   4586  C   SER A 729     273.829 273.936 244.708  1.00113.12           C  
ATOM   4587  O   SER A 729     274.279 274.617 243.765  1.00111.85           O  
ATOM   4588  CB  SER A 729     275.377 273.034 246.473  1.00105.64           C  
ATOM   4589  OG  SER A 729     276.226 272.741 245.360  1.00107.05           O  
ATOM   4590  N   GLN A 730     272.891 272.980 244.449  1.00133.18           N  
ATOM   4591  CA  GLN A 730     272.438 271.786 245.235  1.00126.68           C  
ATOM   4592  C   GLN A 730     271.425 270.884 244.484  1.00127.48           C  
ATOM   4593  O   GLN A 730     270.674 271.336 243.618  1.00129.05           O  
ATOM   4594  CB  GLN A 730     271.746 272.171 246.523  1.00109.31           C  
ATOM   4595  CG  GLN A 730     271.492 271.053 247.510  1.00 93.85           C  
ATOM   4596  CD  GLN A 730     272.795 270.482 248.018  1.00 97.62           C  
ATOM   4597  OE1 GLN A 730     273.578 271.181 248.654  1.00102.17           O  
ATOM   4598  NE2 GLN A 730     273.031 269.208 247.753  1.00109.20           N  
ATOM   4599  N   ALA A 731     271.348 269.616 244.878  1.00115.66           N  
ATOM   4600  CA  ALA A 731     270.264 268.727 244.472  1.00104.43           C  
ATOM   4601  C   ALA A 731     269.824 267.901 245.683  1.00100.69           C  
ATOM   4602  O   ALA A 731     269.729 266.674 245.639  1.00 69.97           O  
ATOM   4603  CB  ALA A 731     270.667 267.863 243.283  1.00 83.35           C  
ATOM   4604  N   ASP A 732     269.545 268.594 246.800  1.00126.71           N  
ATOM   4605  CA  ASP A 732     269.059 267.995 248.081  1.00111.73           C  
ATOM   4606  C   ASP A 732     267.670 268.484 248.476  1.00 89.23           C  
ATOM   4607  O   ASP A 732     267.503 269.016 249.567  1.00 91.77           O  
ATOM   4608  CB  ASP A 732     270.002 268.325 249.270  1.00102.29           C  
ATOM   4609  CG  ASP A 732     269.730 267.442 250.525  1.00 78.88           C  
ATOM   4610  OD1 ASP A 732     268.736 266.685 250.513  1.00 69.40           O  
ATOM   4611  OD2 ASP A 732     270.512 267.502 251.511  1.00 74.22           O1-
ATOM   4612  N   ALA A 733     266.663 268.264 247.637  1.00 92.07           N  
ATOM   4613  CA  ALA A 733     266.813 267.445 246.444  1.00118.10           C  
ATOM   4614  C   ALA A 733     266.049 268.011 245.247  1.00132.38           C  
ATOM   4615  O   ALA A 733     265.232 267.304 244.645  1.00138.87           O  
ATOM   4616  CB  ALA A 733     266.382 266.011 246.722  1.00120.90           C  
ATOM   4617  N   LEU A 734     266.328 269.269 244.887  1.00119.63           N  
ATOM   4618  CA  LEU A 734     265.611 269.936 243.789  1.00107.58           C  
ATOM   4619  C   LEU A 734     266.546 270.599 242.783  1.00126.68           C  
ATOM   4620  O   LEU A 734     267.190 271.585 243.157  1.00126.44           O  
ATOM   4621  CB  LEU A 734     264.653 270.995 244.314  1.00 86.09           C  
ATOM   4622  CG  LEU A 734     264.728 271.544 245.745  1.00 94.82           C  
ATOM   4623  CD1 LEU A 734     264.405 270.497 246.806  1.00 96.97           C  
ATOM   4624  CD2 LEU A 734     266.064 272.204 246.047  1.00 97.40           C  
ATOM   4625  N   LYS A 735     266.673 270.133 241.525  1.00143.89           N  
ATOM   4626  CA  LYS A 735     266.204 268.887 240.860  1.00141.10           C  
ATOM   4627  C   LYS A 735     264.786 268.991 240.268  1.00128.89           C  
ATOM   4628  O   LYS A 735     264.314 268.050 239.633  1.00150.61           O  
ATOM   4629  CB  LYS A 735     266.311 267.641 241.778  1.00145.70           C  
ATOM   4630  CG  LYS A 735     266.084 266.261 241.131  1.00141.50           C  
ATOM   4631  CD  LYS A 735     265.957 265.168 242.188  1.00139.16           C  
ATOM   4632  CE  LYS A 735     265.499 263.846 241.574  1.00136.02           C  
ATOM   4633  NZ  LYS A 735     265.579 262.688 242.516  1.00137.66           N1+
ATOM   4634  N   TYR A 736     264.099 270.128 240.394  1.00 85.64           N  
ATOM   4635  CA  TYR A 736     262.769 270.157 239.789  1.00 95.47           C  
ATOM   4636  C   TYR A 736     262.354 271.550 239.349  1.00112.86           C  
ATOM   4637  O   TYR A 736     261.159 271.861 239.317  1.00116.19           O  
ATOM   4638  CB  TYR A 736     261.742 269.574 240.747  1.00 90.82           C  
ATOM   4639  CG  TYR A 736     260.523 268.976 240.084  1.00101.46           C  
ATOM   4640  CD1 TYR A 736     259.416 269.753 239.792  1.00117.69           C  
ATOM   4641  CD2 TYR A 736     260.461 267.621 239.775  1.00126.07           C  
ATOM   4642  CE1 TYR A 736     258.280 269.220 239.189  1.00127.83           C  
ATOM   4643  CE2 TYR A 736     259.315 267.058 239.165  1.00130.68           C  
ATOM   4644  CZ  TYR A 736     258.227 267.875 238.877  1.00126.54           C  
ATOM   4645  OH  TYR A 736     257.088 267.373 238.284  1.00114.47           O  
ATOM   4646  N   VAL A 737     263.291 272.384 238.975  1.00134.22           N  
ATOM   4647  CA  VAL A 737     262.902 273.699 238.524  1.00145.57           C  
ATOM   4648  C   VAL A 737     263.304 273.925 237.068  1.00152.56           C  
ATOM   4649  O   VAL A 737     264.454 273.697 236.686  1.00162.11           O  
ATOM   4650  CB  VAL A 737     263.512 274.756 239.422  1.00133.34           C  
ATOM   4651  CG1 VAL A 737     264.959 274.359 239.736  1.00126.36           C  
ATOM   4652  CG2 VAL A 737     263.459 276.096 238.739  1.00124.47           C  
ATOM   4653  N   GLY A 738     262.357 274.379 236.259  1.00148.77           N  
ATOM   4654  CA  GLY A 738     261.004 274.598 236.712  1.00148.35           C  
ATOM   4655  C   GLY A 738     260.069 274.254 235.584  1.00155.24           C  
ATOM   4656  O   GLY A 738     260.479 274.232 234.420  1.00157.35           O  
ATOM   4657  N   ILE A 739     258.815 273.982 235.936  1.00148.32           N  
ATOM   4658  CA  ILE A 739     257.810 273.671 234.932  1.00153.97           C  
ATOM   4659  C   ILE A 739     257.631 274.875 234.013  1.00166.21           C  
ATOM   4660  O   ILE A 739     257.643 276.033 234.454  1.00171.19           O  
ATOM   4661  CB  ILE A 739     256.482 273.256 235.599  1.00147.91           C  
ATOM   4662  CG1 ILE A 739     255.479 272.765 234.553  1.00140.62           C  
ATOM   4663  CG2 ILE A 739     255.884 274.398 236.419  1.00146.77           C  
ATOM   4664  CD1 ILE A 739     254.089 272.477 235.104  1.00127.21           C  
ATOM   4665  N   GLU A 740     257.501 274.595 232.718  1.00172.00           N  
ATOM   4666  CA  GLU A 740     257.312 275.625 231.697  1.00164.62           C  
ATOM   4667  C   GLU A 740     258.422 276.688 231.706  1.00145.00           C  
ATOM   4668  O   GLU A 740     259.560 276.423 232.098  1.00127.74           O  
ATOM   4669  CB  GLU A 740     255.938 276.287 231.875  1.00166.72           C  
ATOM   4670  CG  GLU A 740     255.583 277.326 230.820  1.00162.34           C  
ATOM   4671  CD  GLU A 740     255.415 276.754 229.413  1.00158.43           C  
ATOM   4672  OE1 GLU A 740     255.580 275.531 229.203  1.00155.59           O  
ATOM   4673  OE2 GLU A 740     255.110 277.551 228.502  1.00157.61           O1-
TER    4674      GLU A 740                                                      
HETATM 4675 ZN    ZN A1001     260.747 289.202 274.612  1.00 54.83          ZN  
HETATM 4676 ZN    ZN A1002     248.977 316.925 299.275  1.00 64.36          ZN  
HETATM 4677 ZN    ZN A1003     275.866 302.135 272.857  1.00 51.63          ZN  
HETATM 4678 ZN    ZN A1004     277.592 299.548 274.915  1.00 63.64          ZN  
HETATM 4679 ZN    ZN A1005     274.641 298.481 272.751  1.00 56.41          ZN  
HETATM 4680 ZN    ZN A1006     260.405 304.232 257.201  1.00 58.56          ZN  
HETATM 4681 ZN    ZN A1007     263.528 304.388 259.017  1.00 52.66          ZN  
HETATM 4682 ZN    ZN A1008     263.185 305.492 255.909  1.00 58.05          ZN  
HETATM 4683  N   SAH A1009     257.408 270.997 248.650  1.00 93.29           N  
HETATM 4684  CA  SAH A1009     257.292 270.882 250.106  1.00 85.88           C  
HETATM 4685  C   SAH A1009     256.039 270.114 250.466  1.00 76.75           C  
HETATM 4686  O   SAH A1009     255.727 269.894 251.636  1.00 69.99           O  
HETATM 4687  CB  SAH A1009     257.332 272.230 250.824  1.00 71.61           C  
HETATM 4688  CG  SAH A1009     258.716 272.865 250.770  1.00 67.19           C  
HETATM 4689  SD  SAH A1009     259.710 272.424 252.223  1.00 75.68           S  
HETATM 4690  OXT SAH A1009     255.317 269.696 249.573  1.00 86.75           O  
HETATM 4691  C1' SAH A1009     260.964 269.496 248.895  1.00 68.45           C  
HETATM 4692  C2  SAH A1009     261.949 268.679 244.619  1.00 64.64           C  
HETATM 4693  C2' SAH A1009     262.374 269.166 249.308  1.00 69.34           C  
HETATM 4694  C3' SAH A1009     262.773 270.250 250.299  1.00 81.40           C  
HETATM 4695  C4  SAH A1009     261.400 270.010 246.485  1.00 93.84           C  
HETATM 4696  C4' SAH A1009     261.421 270.620 250.908  1.00 80.36           C  
HETATM 4697  C5  SAH A1009     261.460 271.164 245.704  1.00 90.34           C  
HETATM 4698  C5' SAH A1009     261.228 272.094 251.272  1.00 75.76           C  
HETATM 4699  C6  SAH A1009     261.755 271.051 244.357  1.00 86.33           C  
HETATM 4700  C8  SAH A1009     260.952 271.753 247.740  1.00 79.99           C  
HETATM 4701  N1  SAH A1009     261.997 269.799 243.823  1.00 69.81           N  
HETATM 4702  N3  SAH A1009     261.644 268.784 245.954  1.00 80.46           N  
HETATM 4703  N6  SAH A1009     261.813 272.142 243.599  1.00 85.97           N  
HETATM 4704  N7  SAH A1009     261.174 272.220 246.487  1.00 76.42           N  
HETATM 4705  N9  SAH A1009     261.076 270.392 247.752  1.00 77.38           N  
HETATM 4706  O2' SAH A1009     262.258 267.926 249.946  1.00 58.03           O  
HETATM 4707  O3' SAH A1009     263.717 269.805 251.263  1.00 77.97           O  
HETATM 4708  O4' SAH A1009     260.435 270.254 249.948  1.00 81.32           O  
ATOM   4709  N   CYS B  78     246.212 227.393 285.087  1.00134.87           N  
ATOM   4710  CA  CYS B  78     246.025 228.509 284.174  1.00124.63           C  
ATOM   4711  C   CYS B  78     244.705 228.378 283.432  1.00111.10           C  
ATOM   4712  O   CYS B  78     244.203 227.278 283.193  1.00116.31           O  
ATOM   4713  CB  CYS B  78     247.142 228.574 283.136  1.00136.43           C  
ATOM   4714  SG  CYS B  78     248.758 228.198 283.838  0.61136.15           S  
ATOM   4715  N   LYS B  79     244.187 229.526 283.027  1.00107.85           N  
ATOM   4716  CA  LYS B  79     243.012 229.626 282.186  1.00109.76           C  
ATOM   4717  C   LYS B  79     243.376 230.617 281.076  1.00108.63           C  
ATOM   4718  O   LYS B  79     244.234 231.499 281.299  1.00 78.43           O  
ATOM   4719  CB  LYS B  79     241.818 230.101 282.999  1.00108.16           C  
ATOM   4720  CG  LYS B  79     240.665 229.146 283.048  1.00106.66           C  
ATOM   4721  CD  LYS B  79     239.465 229.842 283.709  1.00113.41           C  
ATOM   4722  CE  LYS B  79     239.847 230.587 285.010  1.00104.89           C  
ATOM   4723  NZ  LYS B  79     238.804 231.558 285.512  1.00 98.37           N1+
ATOM   4724  N   TYR B  80     242.774 230.490 279.885  1.00120.00           N  
ATOM   4725  CA  TYR B  80     241.694 229.549 279.518  1.00107.90           C  
ATOM   4726  C   TYR B  80     242.222 228.707 278.327  1.00110.86           C  
ATOM   4727  O   TYR B  80     243.130 229.170 277.642  1.00121.80           O  
ATOM   4728  CB  TYR B  80     240.439 230.299 279.076  1.00111.30           C  
ATOM   4729  CG  TYR B  80     239.972 231.432 279.980  1.00111.41           C  
ATOM   4730  CD1 TYR B  80     240.740 232.575 280.115  1.00104.77           C  
ATOM   4731  CD2 TYR B  80     238.735 231.396 280.629  1.00124.87           C  
ATOM   4732  CE1 TYR B  80     240.336 233.617 280.905  1.00114.63           C  
ATOM   4733  CE2 TYR B  80     238.313 232.449 281.430  1.00122.66           C  
ATOM   4734  CZ  TYR B  80     239.121 233.554 281.561  1.00121.87           C  
ATOM   4735  OH  TYR B  80     238.705 234.597 282.355  1.00125.37           O  
ATOM   4736  N   SER B  81     241.635 227.546 277.996  1.00119.62           N  
ATOM   4737  CA  SER B  81     242.195 226.656 276.973  1.00113.51           C  
ATOM   4738  C   SER B  81     241.445 226.741 275.642  1.00 95.31           C  
ATOM   4739  O   SER B  81     240.213 226.841 275.599  1.00 95.20           O  
ATOM   4740  CB  SER B  81     242.198 225.206 277.468  1.00112.23           C  
ATOM   4741  OG  SER B  81     242.997 225.086 278.641  1.00115.34           O  
ATOM   4742  N   PHE B  82     242.221 226.716 274.557  1.00 81.71           N  
ATOM   4743  CA  PHE B  82     241.739 226.816 273.191  1.00 73.09           C  
ATOM   4744  C   PHE B  82     242.372 225.698 272.376  1.00 78.45           C  
ATOM   4745  O   PHE B  82     243.395 225.119 272.767  1.00 85.56           O  
ATOM   4746  CB  PHE B  82     242.126 228.170 272.542  1.00 73.19           C  
ATOM   4747  CG  PHE B  82     241.640 229.400 273.289  1.00 81.66           C  
ATOM   4748  CD1 PHE B  82     242.231 229.788 274.494  1.00 85.25           C  
ATOM   4749  CD2 PHE B  82     240.681 230.244 272.724  1.00 86.47           C  
ATOM   4750  CE1 PHE B  82     241.805 230.935 275.169  1.00 80.96           C  
ATOM   4751  CE2 PHE B  82     240.262 231.403 273.383  1.00 72.50           C  
ATOM   4752  CZ  PHE B  82     240.817 231.742 274.605  1.00 75.72           C  
ATOM   4753  N   LYS B  83     241.763 225.381 271.238  1.00 77.35           N  
ATOM   4754  CA  LYS B  83     242.405 224.479 270.297  1.00 79.38           C  
ATOM   4755  C   LYS B  83     242.209 225.028 268.893  1.00 81.74           C  
ATOM   4756  O   LYS B  83     241.199 225.679 268.602  1.00 78.19           O  
ATOM   4757  CB  LYS B  83     241.891 223.032 270.407  1.00100.72           C  
ATOM   4758  CG  LYS B  83     240.586 222.747 269.686  1.00114.27           C  
ATOM   4759  CD  LYS B  83     240.174 221.270 269.816  1.00117.23           C  
ATOM   4760  CE  LYS B  83     238.899 220.986 269.023  1.00127.20           C  
ATOM   4761  NZ  LYS B  83     237.721 221.731 269.569  1.00143.85           N1+
ATOM   4762  N   CYS B  84     243.199 224.783 268.033  1.00 84.09           N  
ATOM   4763  CA  CYS B  84     243.209 225.380 266.703  1.00 78.61           C  
ATOM   4764  C   CYS B  84     242.398 224.522 265.758  1.00 75.88           C  
ATOM   4765  O   CYS B  84     242.899 223.552 265.193  1.00 89.06           O  
ATOM   4766  CB  CYS B  84     244.620 225.533 266.152  1.00 69.16           C  
ATOM   4767  SG  CYS B  84     244.527 226.218 264.453  0.74 65.30           S  
ATOM   4768  N   VAL B  85     241.174 224.951 265.499  1.00 65.27           N  
ATOM   4769  CA  VAL B  85     240.320 224.131 264.662  1.00 77.42           C  
ATOM   4770  C   VAL B  85     240.582 224.381 263.179  1.00 77.54           C  
ATOM   4771  O   VAL B  85     240.503 223.450 262.387  1.00 98.62           O  
ATOM   4772  CB  VAL B  85     238.842 224.327 265.045  1.00 87.32           C  
ATOM   4773  CG1 VAL B  85     238.640 224.045 266.521  1.00102.00           C  
ATOM   4774  CG2 VAL B  85     238.363 225.728 264.731  1.00 77.76           C  
ATOM   4775  N   ASN B  86     240.962 225.586 262.769  1.00 66.57           N  
ATOM   4776  CA  ASN B  86     241.166 225.840 261.347  1.00 68.96           C  
ATOM   4777  C   ASN B  86     242.220 226.925 261.160  1.00 87.33           C  
ATOM   4778  O   ASN B  86     242.486 227.719 262.065  1.00 95.37           O  
ATOM   4779  CB  ASN B  86     239.854 226.259 260.645  1.00 61.82           C  
ATOM   4780  CG  ASN B  86     239.972 226.308 259.083  1.00 76.64           C  
ATOM   4781  OD1 ASN B  86     240.975 225.881 258.501  1.00 85.54           O  
ATOM   4782  ND2 ASN B  86     238.926 226.822 258.418  1.00 70.05           N  
ATOM   4783  N   SER B  87     242.869 226.898 259.995  1.00 87.05           N  
ATOM   4784  CA  SER B  87     243.780 227.948 259.555  1.00 71.69           C  
ATOM   4785  C   SER B  87     243.571 228.194 258.072  1.00 76.80           C  
ATOM   4786  O   SER B  87     243.650 227.262 257.273  1.00 84.78           O  
ATOM   4787  CB  SER B  87     245.244 227.585 259.812  1.00 64.97           C  
ATOM   4788  OG  SER B  87     245.696 226.613 258.904  1.00 79.21           O  
ATOM   4789  N   LEU B  88     243.401 229.451 257.681  1.00 90.10           N  
ATOM   4790  CA  LEU B  88     243.191 229.760 256.273  1.00 87.43           C  
ATOM   4791  C   LEU B  88     244.135 230.877 255.836  1.00 78.09           C  
ATOM   4792  O   LEU B  88     244.609 231.668 256.652  1.00 81.79           O  
ATOM   4793  CB  LEU B  88     241.713 230.089 255.976  1.00 89.21           C  
ATOM   4794  CG  LEU B  88     240.877 231.029 256.821  1.00 83.17           C  
ATOM   4795  CD1 LEU B  88     241.168 232.369 256.304  1.00 99.50           C  
ATOM   4796  CD2 LEU B  88     239.384 230.763 256.691  1.00 71.08           C  
ATOM   4797  N   LYS B  89     244.500 230.856 254.558  1.00 73.75           N  
ATOM   4798  CA  LYS B  89     245.462 231.787 253.988  1.00 71.11           C  
ATOM   4799  C   LYS B  89     244.903 232.449 252.732  1.00 84.97           C  
ATOM   4800  O   LYS B  89     244.427 231.757 251.823  1.00 82.10           O  
ATOM   4801  CB  LYS B  89     246.754 231.041 253.668  1.00 62.84           C  
ATOM   4802  CG  LYS B  89     247.737 231.852 252.877  1.00 71.90           C  
ATOM   4803  CD  LYS B  89     249.044 231.120 252.753  1.00 67.27           C  
ATOM   4804  CE  LYS B  89     249.638 230.859 254.131  1.00 81.48           C  
ATOM   4805  NZ  LYS B  89     250.987 230.232 254.072  1.00 83.44           N1+
ATOM   4806  N   GLU B  90     244.996 233.792 252.676  1.00 77.20           N  
ATOM   4807  CA  GLU B  90     244.539 234.624 251.562  1.00 69.48           C  
ATOM   4808  C   GLU B  90     245.520 234.554 250.395  1.00 77.58           C  
ATOM   4809  O   GLU B  90     246.684 234.184 250.548  1.00 92.66           O  
ATOM   4810  CB  GLU B  90     244.358 236.081 251.972  1.00 81.19           C  
ATOM   4811  CG  GLU B  90     243.529 236.303 253.211  1.00 88.85           C  
ATOM   4812  CD  GLU B  90     242.661 237.548 253.134  1.00 90.53           C  
ATOM   4813  OE1 GLU B  90     242.507 238.130 252.033  1.00 85.06           O  
ATOM   4814  OE2 GLU B  90     242.152 237.953 254.199  1.00 95.85           O1-
ATOM   4815  N   ASP B  91     245.045 234.953 249.221  1.00 79.60           N  
ATOM   4816  CA  ASP B  91     245.796 234.694 247.997  1.00 73.59           C  
ATOM   4817  C   ASP B  91     246.909 235.701 247.694  1.00 77.61           C  
ATOM   4818  O   ASP B  91     247.816 235.381 246.921  1.00 91.09           O  
ATOM   4819  CB  ASP B  91     244.781 234.610 246.861  1.00 74.89           C  
ATOM   4820  CG  ASP B  91     243.814 235.759 246.895  1.00 91.45           C  
ATOM   4821  OD1 ASP B  91     243.381 236.104 248.023  1.00101.85           O  
ATOM   4822  OD2 ASP B  91     243.481 236.305 245.820  1.00 97.87           O1-
ATOM   4823  N   HIS B  92     246.943 236.866 248.350  1.00 95.35           N  
ATOM   4824  CA  HIS B  92     247.951 237.876 247.987  1.00 92.55           C  
ATOM   4825  C   HIS B  92     249.273 237.662 248.701  1.00 91.26           C  
ATOM   4826  O   HIS B  92     250.324 238.079 248.196  1.00 95.38           O  
ATOM   4827  CB  HIS B  92     247.442 239.274 248.328  1.00 79.95           C  
ATOM   4828  CG  HIS B  92     246.730 239.331 249.646  1.00 81.32           C  
ATOM   4829  ND1 HIS B  92     247.371 239.092 250.842  1.00 77.01           N  
ATOM   4830  CD2 HIS B  92     245.443 239.613 249.957  1.00 72.47           C  
ATOM   4831  CE1 HIS B  92     246.503 239.196 251.833  1.00 68.69           C  
ATOM   4832  NE2 HIS B  92     245.329 239.516 251.322  1.00 66.37           N  
ATOM   4833  N   ASN B  93     249.235 236.987 249.847  1.00 94.42           N  
ATOM   4834  CA  ASN B  93     250.376 236.663 250.686  1.00 96.63           C  
ATOM   4835  C   ASN B  93     251.001 237.895 251.323  1.00 94.03           C  
ATOM   4836  O   ASN B  93     252.092 237.789 251.898  1.00 89.92           O  
ATOM   4837  CB  ASN B  93     251.467 235.893 249.943  1.00 99.44           C  
ATOM   4838  CG  ASN B  93     251.078 234.457 249.630  1.00110.02           C  
ATOM   4839  OD1 ASN B  93     249.987 233.981 249.967  1.00104.58           O  
ATOM   4840  ND2 ASN B  93     252.002 233.745 249.004  1.00124.04           N  
ATOM   4841  N   GLN B  94     250.349 239.043 251.262  1.00 93.55           N  
ATOM   4842  CA  GLN B  94     250.803 240.215 251.988  1.00 84.04           C  
ATOM   4843  C   GLN B  94     250.329 240.126 253.435  1.00 89.77           C  
ATOM   4844  O   GLN B  94     249.330 239.455 253.717  1.00 90.42           O  
ATOM   4845  CB  GLN B  94     250.248 241.456 251.296  1.00 82.95           C  
ATOM   4846  CG  GLN B  94     250.492 241.439 249.801  1.00 75.60           C  
ATOM   4847  CD  GLN B  94     251.946 241.542 249.415  1.00 94.31           C  
ATOM   4848  OE1 GLN B  94     252.410 242.606 248.996  1.00110.26           O  
ATOM   4849  NE2 GLN B  94     252.704 240.478 249.660  1.00 97.68           N  
ATOM   4850  N   PRO B  95     251.016 240.791 254.378  1.00 95.85           N  
ATOM   4851  CA  PRO B  95     250.623 240.653 255.787  1.00 84.97           C  
ATOM   4852  C   PRO B  95     249.226 241.216 256.022  1.00 87.93           C  
ATOM   4853  O   PRO B  95     248.848 242.246 255.447  1.00 73.46           O  
ATOM   4854  CB  PRO B  95     251.699 241.456 256.545  1.00 69.10           C  
ATOM   4855  CG  PRO B  95     252.832 241.569 255.630  1.00 69.12           C  
ATOM   4856  CD  PRO B  95     252.210 241.644 254.247  1.00 92.28           C  
ATOM   4857  N   LEU B  96     248.466 240.510 256.878  1.00 82.13           N  
ATOM   4858  CA  LEU B  96     247.190 240.971 257.427  1.00 72.10           C  
ATOM   4859  C   LEU B  96     247.492 241.748 258.696  1.00 79.89           C  
ATOM   4860  O   LEU B  96     247.990 241.183 259.680  1.00 87.16           O  
ATOM   4861  CB  LEU B  96     246.263 239.803 257.730  1.00 64.71           C  
ATOM   4862  CG  LEU B  96     245.777 238.972 256.554  1.00 70.04           C  
ATOM   4863  CD1 LEU B  96     244.964 237.795 257.059  1.00 76.74           C  
ATOM   4864  CD2 LEU B  96     244.937 239.816 255.614  1.00 63.79           C  
ATOM   4865  N   PHE B  97     247.248 243.048 258.639  1.00 74.37           N  
ATOM   4866  CA  PHE B  97     247.593 243.951 259.718  1.00 74.95           C  
ATOM   4867  C   PHE B  97     246.442 244.191 260.683  1.00 78.68           C  
ATOM   4868  O   PHE B  97     246.643 244.843 261.721  1.00 93.04           O  
ATOM   4869  CB  PHE B  97     248.078 245.284 259.142  1.00 71.08           C  
ATOM   4870  CG  PHE B  97     249.421 245.213 258.484  1.00 50.93           C  
ATOM   4871  CD1 PHE B  97     250.539 244.769 259.185  1.00 48.20           C  
ATOM   4872  CD2 PHE B  97     249.581 245.684 257.192  1.00 49.91           C  
ATOM   4873  CE1 PHE B  97     251.796 244.747 258.581  1.00 54.36           C  
ATOM   4874  CE2 PHE B  97     250.830 245.672 256.587  1.00 66.90           C  
ATOM   4875  CZ  PHE B  97     251.940 245.200 257.282  1.00 60.28           C  
ATOM   4876  N   GLY B  98     245.245 243.742 260.341  1.00 65.30           N  
ATOM   4877  CA  GLY B  98     244.105 243.965 261.208  1.00 72.49           C  
ATOM   4878  C   GLY B  98     243.056 242.886 261.081  1.00 74.80           C  
ATOM   4879  O   GLY B  98     242.816 242.336 259.999  1.00 73.85           O  
ATOM   4880  N   VAL B  99     242.412 242.598 262.211  1.00 69.91           N  
ATOM   4881  CA  VAL B  99     241.319 241.647 262.288  1.00 63.73           C  
ATOM   4882  C   VAL B  99     240.364 242.150 263.360  1.00 79.34           C  
ATOM   4883  O   VAL B  99     240.793 242.599 264.428  1.00 69.38           O  
ATOM   4884  CB  VAL B  99     241.810 240.220 262.603  1.00 69.12           C  
ATOM   4885  CG1 VAL B  99     242.466 240.141 264.012  1.00 74.92           C  
ATOM   4886  CG2 VAL B  99     240.663 239.247 262.431  1.00 59.93           C  
ATOM   4887  N   GLN B 100     239.064 242.072 263.072  1.00 88.67           N  
ATOM   4888  CA  GLN B 100     238.054 242.657 263.948  1.00 73.66           C  
ATOM   4889  C   GLN B 100     236.781 241.832 263.828  1.00 61.62           C  
ATOM   4890  O   GLN B 100     236.169 241.824 262.756  1.00 66.05           O  
ATOM   4891  CB  GLN B 100     237.813 244.114 263.543  1.00 75.03           C  
ATOM   4892  CG  GLN B 100     238.840 245.113 264.068  1.00 71.22           C  
ATOM   4893  CD  GLN B 100     238.855 245.227 265.572  1.00 77.04           C  
ATOM   4894  OE1 GLN B 100     237.962 245.846 266.166  1.00 92.23           O  
ATOM   4895  NE2 GLN B 100     239.846 244.592 266.209  1.00 60.96           N  
ATOM   4896  N   PHE B 101     236.347 241.210 264.927  1.00 69.04           N  
ATOM   4897  CA  PHE B 101     235.017 240.597 264.968  1.00 81.51           C  
ATOM   4898  C   PHE B 101     233.942 241.680 265.022  1.00 83.67           C  
ATOM   4899  O   PHE B 101     234.151 242.760 265.579  1.00 95.59           O  
ATOM   4900  CB  PHE B 101     234.842 239.651 266.173  1.00 77.09           C  
ATOM   4901  CG  PHE B 101     235.155 238.199 265.875  1.00 86.96           C  
ATOM   4902  CD1 PHE B 101     234.302 237.433 265.086  1.00 81.79           C  
ATOM   4903  CD2 PHE B 101     236.263 237.582 266.434  1.00 95.48           C  
ATOM   4904  CE1 PHE B 101     234.582 236.101 264.807  1.00 82.57           C  
ATOM   4905  CE2 PHE B 101     236.542 236.244 266.177  1.00 96.47           C  
ATOM   4906  CZ  PHE B 101     235.704 235.506 265.362  1.00 92.07           C  
ATOM   4907  N   ASN B 102     232.805 241.416 264.384  1.00 75.68           N  
ATOM   4908  CA  ASN B 102     231.709 242.385 264.400  1.00 75.82           C  
ATOM   4909  C   ASN B 102     230.916 242.166 265.679  1.00 71.89           C  
ATOM   4910  O   ASN B 102     230.003 241.343 265.739  1.00 98.72           O  
ATOM   4911  CB  ASN B 102     230.832 242.261 263.155  1.00 74.14           C  
ATOM   4912  CG  ASN B 102     229.677 243.283 263.132  1.00 81.30           C  
ATOM   4913  OD1 ASN B 102     229.404 243.958 264.126  1.00 72.67           O  
ATOM   4914  ND2 ASN B 102     229.015 243.406 261.984  1.00 86.86           N  
ATOM   4915  N   TRP B 103     231.263 242.919 266.712  1.00 69.73           N  
ATOM   4916  CA  TRP B 103     230.576 242.850 267.992  1.00 78.10           C  
ATOM   4917  C   TRP B 103     229.216 243.529 267.979  1.00 84.75           C  
ATOM   4918  O   TRP B 103     228.545 243.529 269.018  1.00 91.19           O  
ATOM   4919  CB  TRP B 103     231.430 243.493 269.087  1.00 80.55           C  
ATOM   4920  CG  TRP B 103     232.641 242.714 269.482  1.00 78.13           C  
ATOM   4921  CD1 TRP B 103     233.132 241.607 268.866  1.00 80.17           C  
ATOM   4922  CD2 TRP B 103     233.510 242.978 270.594  1.00 66.99           C  
ATOM   4923  NE1 TRP B 103     234.249 241.163 269.527  1.00 88.25           N  
ATOM   4924  CE2 TRP B 103     234.500 241.985 270.593  1.00 72.56           C  
ATOM   4925  CE3 TRP B 103     233.537 243.953 271.593  1.00 74.66           C  
ATOM   4926  CZ2 TRP B 103     235.511 241.936 271.546  1.00 77.84           C  
ATOM   4927  CZ3 TRP B 103     234.541 243.907 272.534  1.00 80.04           C  
ATOM   4928  CH2 TRP B 103     235.518 242.905 272.504  1.00 76.65           C  
ATOM   4929  N   HIS B 104     228.772 244.063 266.839  1.00 83.82           N  
ATOM   4930  CA  HIS B 104     227.506 244.795 266.776  1.00 99.76           C  
ATOM   4931  C   HIS B 104     226.305 243.887 266.509  1.00112.73           C  
ATOM   4932  O   HIS B 104     225.176 244.236 266.888  1.00104.03           O  
ATOM   4933  CB  HIS B 104     227.553 245.877 265.676  1.00 98.36           C  
ATOM   4934  CG  HIS B 104     228.418 247.070 265.981  1.00 84.38           C  
ATOM   4935  ND1 HIS B 104     228.182 247.901 267.055  1.00 79.15           N  
ATOM   4936  CD2 HIS B 104     229.471 247.605 265.318  1.00 84.49           C  
ATOM   4937  CE1 HIS B 104     229.072 248.878 267.058  1.00 93.02           C  
ATOM   4938  NE2 HIS B 104     229.870 248.716 266.018  1.00 93.43           N
[truncated: 2,411,861 more chars]
